# Supplementary material for: Tumour immune characterisation of primary triple-negative breast cancer using automated image quantification of immunohistochemistry-stained immune cells
Source: Sci Rep. 2024 Sep 13;14:21417. doi: 10.1038/s41598-024-72306-1 (PMC11399404; doi:10.1038/s41598-024-72306-1)
Supplement: Supplementary file 2 — Supplementary Table 1. [file 41598_2024_72306_MOESM2_ESM.xlsx]

## Sheet: TNBC cohort
Supplementary Table 1. Automated cell counts, clinicopathological, and molecular data for cohorts included in the study.
SCAN-B TNBC cohort
	uid	PDid	TMA block	CD3_core	CD4_core	CD8_core	CD20_core	CD68_core	FOXP3_core	p53_core	PDL1_SP142_core	CD3_mean	CD4_mean	CD8_mean	CD20_mean	CD68_mean	FOXP3_mean	p53_mean	PDL1_SP142_mean	Pathology_CD20_score	Pathology_PDL1class_sp142	PDL1sp142_pathCount_core	PDL1sp142_pathCount_mean	TILs_percent	917|CD3G	915|CD3D	920|CD4	925|CD8A	926|CD8B	968|CD68	50943|FOXP3	931|MS4A1	CibersortX.epithelial	CibersortX.macrophage	CibersortX.stroma	CibersortX.Bcell	CibersortX.endothelial	CibersortX.Tcell	CibersortX.P-value	CibersortX.Correlation	CibersortX.RMSE	TNBCtype_IMpositive	TNBCtype_6_subtype	TNBCtype_4_subtype	BRCA1deficient	TP53mut	ASCAT_TUM_FRAC	PAM50_subtype	NHG
1	BLOCK_1|A1	PD31145a	1	1006	626	803	145	1113	235	389	432	1500.5	859.5	994.0	247.5	1334.0	380.5	450.0	588.5	2	1	10	8.50	70.000000	2.74	5.314	5.765	4.419	3.672	7.418	3.811	0.935	0.5795414381	0.1117404629	0.0552356278	0.1597577483	0.0830270133	0.0106977095	0.0000000000	0.5568085487	0.8452987025	1	BL1	BL1	0	TRUE	0.45000	Basal	3
2	BLOCK_1|A2	PD36004a	1	178	220	248	109	482	59	4634	89	158.0	181.0	224.5	73.5	478.0	77.0	4604.5	75.0	1	1	2	1.50	40.000000	2.055	4.55	6.252	3.973	2.657	7.5	3.569	1.735	0.4119186053	0.1129012884	0.2649889691	0.1173646790	0.0928264582	0.0000000000	0.0000000000	0.7834476125	0.6981012302	0	BL1	BL1	1	TRUE	0.75000	Basal	3
3	BLOCK_1|A3	PD31175a	1	2405	1049	1646	426	1990	671	2641	1085	2568.0	898.5	1666.0	799.0	2040.0	610.5	2405.0	1038.5	2	1	14	12.00	85.000000	3.491	6.334	7.273	6.134	5.047	8.043	4.572	3.378	0.3840465876	0.1061736365	0.1619194264	0.2619602418	0.0562417351	0.0296583725	0.0000000000	0.7059889773	0.7501908975	1	IM	BL1	1	TRUE	0.31000	Basal	3
4	BLOCK_1|A4	PD36063a	1	104	85	56	56	273	38	2025	4	186.0	124.5	74.5	46.0	392.0	58.0	2035.0	6.0	0	0	0	0.00	10.000000	0.575	2.359	5.434	2.376	1.44	6.869	1.825	0.087	0.4717097372	0.1371180358	0.2820595492	0.0132313282	0.0958813497	0.0000000000	0.0000000000	0.4445620759	0.8967670435	0	M	M	0	TRUE	0.61000	Basal	3
5	BLOCK_1|A6	PD31116a	1	248	603	205	123	755	353	4231	65	277.0	426.5	162.0	86.0	668.0	265.5	3812.5	65.0	0	1	1	1.00	40.000000	1.418	4.38	6.376	3.001	1.947	7.583	3.076	0.879	0.3534979454	0.1006047805	0.2254194377	0.2220052637	0.0984725728	0.0000000000	0.0000000000	0.8163352773	0.6768628816	0	LAR	LAR	0	TRUE	0.50000	Her2	3
6	BLOCK_1|A7	PD35975a	1	347	115	103	91	389	230	133	22	236.0	105.5	104.0	97.0	343.5	195.0	193.5	17.5	1	0	0	0.00	30.000000	1.03	3.295	5.844	2.812	3.992	7.823	3.039	0.148	0.3704340282	0.1590004375	0.3255420593	0.0589121971	0.0861112780	0.0000000000	0.0000000000	0.6349050183	0.7795022914	0	M	M	0	TRUE	0.65000	Basal	3
7	BLOCK_1|A8	PD36006a	1	503	499	397	70	926	410	477	74	424.5	476.5	286.5	77.5	862.5	317.0	473.0	67.0	2	1	1	1.00	5.000000	1.529	3.74	6.554	2.738	1.962	7.742	3.898	0.719	0.3264151049	0.1090465675	0.4258231039	0.0314629563	0.1072522674	0.0000000000	0.0000000000	0.6024197716	0.7983054636	0	M	M	1	TRUE	0.42000	Basal	3
8	BLOCK_1|A9	PD31159a	1	1301	1997	2038	533	1690	576	855	98	2712.5	1626.0	1511.5	1118.5	1474.5	576.0	1381.0	286.5	NA	1	0	4.00	55.000000	1.735	4.445	5.78	3.393	2.515	6.565	3.21	2.038	0.3277217592	0.0985825757	0.3664349889	0.0778538475	0.1294068287	0.0000000000	0.0000000000	0.5655687906	0.8255123849	0	BL2	BL2	0	TRUE	0.44000	Basal	3
9	BLOCK_1|B1	PD31145a	1	1995	1093	1185	350	1555	526	511	745	1500.5	859.5	994.0	247.5	1334.0	380.5	450.0	588.5	2	1	7	8.50	70.000000	2.74	5.314	5.765	4.419	3.672	7.418	3.811	0.935	0.5795414381	0.1117404629	0.0552356278	0.1597577483	0.0830270133	0.0106977095	0.0000000000	0.5568085487	0.8452987025	1	BL1	BL1	0	TRUE	0.45000	Basal	3
10	BLOCK_1|B2	PD36004a	1	138	142	201	38	474	95	4575	61	158.0	181.0	224.5	73.5	478.0	77.0	4604.5	75.0	1	1	1	1.50	40.000000	2.055	4.55	6.252	3.973	2.657	7.5	3.569	1.735	0.4119186053	0.1129012884	0.2649889691	0.1173646790	0.0928264582	0.0000000000	0.0000000000	0.7834476125	0.6981012302	0	BL1	BL1	1	TRUE	0.75000	Basal	3
11	BLOCK_1|B3	PD31175a	1	2731	748	1686	1172	2090	550	2169	992	2568.0	898.5	1666.0	799.0	2040.0	610.5	2405.0	1038.5	3	1	10	12.00	85.000000	3.491	6.334	7.273	6.134	5.047	8.043	4.572	3.378	0.3840465876	0.1061736365	0.1619194264	0.2619602418	0.0562417351	0.0296583725	0.0000000000	0.7059889773	0.7501908975	1	IM	BL1	1	TRUE	0.31000	Basal	3
12	BLOCK_1|B4	PD36063a	1	268	164	93	36	511	78	2045	8	186.0	124.5	74.5	46.0	392.0	58.0	2035.0	6.0	1	0	0	0.00	10.000000	0.575	2.359	5.434	2.376	1.44	6.869	1.825	0.087	0.4717097372	0.1371180358	0.2820595492	0.0132313282	0.0958813497	0.0000000000	0.0000000000	0.4445620759	0.8967670435	0	M	M	0	TRUE	0.61000	Basal	3
13	BLOCK_1|B6	PD31116a	1	306	250	119	49	581	178	3394	65	277.0	426.5	162.0	86.0	668.0	265.5	3812.5	65.0	1	1	1	1.00	40.000000	1.418	4.38	6.376	3.001	1.947	7.583	3.076	0.879	0.3534979454	0.1006047805	0.2254194377	0.2220052637	0.0984725728	0.0000000000	0.0000000000	0.8163352773	0.6768628816	0	LAR	LAR	0	TRUE	0.50000	Her2	3
14	BLOCK_1|B7	PD35975a	1	125	96	105	103	298	160	254	13	236.0	105.5	104.0	97.0	343.5	195.0	193.5	17.5	1	0	0	0.00	30.000000	1.03	3.295	5.844	2.812	3.992	7.823	3.039	0.148	0.3704340282	0.1590004375	0.3255420593	0.0589121971	0.0861112780	0.0000000000	0.0000000000	0.6349050183	0.7795022914	0	M	M	0	TRUE	0.65000	Basal	3
15	BLOCK_1|B8	PD36006a	1	346	454	176	85	799	224	469	60	424.5	476.5	286.5	77.5	862.5	317.0	473.0	67.0	2	1	0	1.00	5.000000	1.529	3.74	6.554	2.738	1.962	7.742	3.898	0.719	0.3264151049	0.1090465675	0.4258231039	0.0314629563	0.1072522674	0.0000000000	0.0000000000	0.6024197716	0.7983054636	0	M	M	1	TRUE	0.42000	Basal	3
16	BLOCK_1|B9	PD31159a	1	4124	1255	985	1704	1259	576	1907	475	2712.5	1626.0	1511.5	1118.5	1474.5	576.0	1381.0	286.5	3	1	8	4.00	55.000000	1.735	4.445	5.78	3.393	2.515	6.565	3.21	2.038	0.3277217592	0.0985825757	0.3664349889	0.0778538475	0.1294068287	0.0000000000	0.0000000000	0.5655687906	0.8255123849	0	BL2	BL2	0	TRUE	0.44000	Basal	3
17	BLOCK_1|C1	PD36069a	1	168	211	95	36	375	97	916	2	142.0	164.5	80.5	44.5	376.0	71.0	737.0	3.0	1	0	0	0.00	10.000000	2.711	4.999	6.612	3.894	2.852	7.683	3.158	3.988	0.1947867823	0.0792981048	0.4123225533	0.1616548567	0.1519377030	0.0000000000	0.0000000000	0.6692091433	0.7499750135	0	LAR	LAR	0	FALSE	0.23200	LumA	2
18	BLOCK_1|C2	PD35979a	1	930	564	545	97	776	185	3431	221	1136.5	618.5	495.0	147.0	862.0	243.5	2648.5	170.0	2	1	10	5.50	20.000000	2.26	4.489	6.33	4.318	3.789	8.015	3.421	0.391	0.2626311914	0.1499038835	0.2995313343	0.1132380427	0.1746955481	0.0000000000	0.0000000000	0.5875351644	0.8130111223	0	BL2	BL2	1	TRUE	0.55000	Her2	3
19	BLOCK_1|C3	PD31166a	1	166	42	36	64	152	17	1490	53	139.5	90.5	38.5	67.5	161.0	37.0	1305.0	34.5	2	0	0	0.00	5.000000	2.635	5.041	6.832	4.474	3.618	7.672	3.258	3.463	0.2157472730	0.1034354489	0.3793659650	0.1657512479	0.1357000653	0.0000000000	0.0000000000	0.6459500500	0.7692147615	0	MSL	M	0	FALSE	0.23000	Basal	3
20	BLOCK_1|C4	PD36058a	1	1902	236	670	1013	880	213	1839	257	1325.0	228.5	637.0	561.5	989.0	179.0	2075.0	264.5	3	1	2	3.50	90.000000	2.651	5.096	6.746	4.939	4.041	7.885	2.888	0.855	0.5461152334	0.2254664070	0.0526980595	0.0325584173	0.0641534854	0.0790083974	0.0000000000	0.5396111477	0.8440642847	1	UNS	BL1	1	TRUE	0.58000	Basal	3
21	BLOCK_1|C7	PD31126a	1	56	115	29	8	329	100	1049	4	79.0	114.0	41.5	5.5	335.0	79.5	1142.5	4.0	1	0	0	0.00	1.000000	1.487	3.919	6.537	2.969	2.199	8.626	3.96	1.992	0.2301479966	0.1254773833	0.4683352823	0.0493422296	0.1120089351	0.0146881731	0.0000000000	0.6919737936	0.7251660843	0	LAR	LAR	0	FALSE	0.48000	Her2	2
22	BLOCK_1|C8	PD35996a	1	2347	1915	1146	998	1519	634	622	388	1700.0	1687.0	1153.0	704.0	1490.5	758.5	663.0	228.0	3	1	5	3.00	20.000000	1.366	3.401	5.185	3.37	2.83	6.504	3.308	1.533	0.5496938594	0.0600631763	0.2397785505	0.0264961587	0.1239682551	0.0000000000	0.0000000000	0.5480086304	0.8444207901	0	BL1	BL1	1	FALSE	0.75000	Basal	3
23	BLOCK_1|C9	PD36022a	1	104	14	129	93	165	51	63	9	74.0	23.5	95.0	97.0	309.0	71.5	96.5	8.5	0	0	0	0.00	25.000000	1.468	4.062	5.373	2.902	1.944	5.811	2.885	2.224	0.4802858577	0.0889081967	0.0927861639	0.0526521255	0.2545487045	0.0308189517	0.0000000000	0.6021261900	0.8361072280	0	BL1	BL1	0	FALSE	0.92000	Basal	3
24	BLOCK_1|D1	PD36069a	1	116	118	66	53	377	45	558	4	142.0	164.5	80.5	44.5	376.0	71.0	737.0	3.0	0	0	0	0.00	10.000000	2.711	4.999	6.612	3.894	2.852	7.683	3.158	3.988	0.1947867823	0.0792981048	0.4123225533	0.1616548567	0.1519377030	0.0000000000	0.0000000000	0.6692091433	0.7499750135	0	LAR	LAR	0	FALSE	0.23200	LumA	2
25	BLOCK_1|D2	PD35979a	1	1343	673	445	197	948	302	1866	119	1136.5	618.5	495.0	147.0	862.0	243.5	2648.5	170.0	2	1	1	5.50	20.000000	2.26	4.489	6.33	4.318	3.789	8.015	3.421	0.391	0.2626311914	0.1499038835	0.2995313343	0.1132380427	0.1746955481	0.0000000000	0.0000000000	0.5875351644	0.8130111223	0	BL2	BL2	1	TRUE	0.55000	Her2	3
26	BLOCK_1|D3	PD31166a	1	113	139	41	71	170	57	1120	16	139.5	90.5	38.5	67.5	161.0	37.0	1305.0	34.5	1	0	0	0.00	5.000000	2.635	5.041	6.832	4.474	3.618	7.672	3.258	3.463	0.2157472730	0.1034354489	0.3793659650	0.1657512479	0.1357000653	0.0000000000	0.0000000000	0.6459500500	0.7692147615	0	MSL	M	0	FALSE	0.23000	Basal	3
27	BLOCK_1|D4	PD36058a	1	748	221	604	110	1098	145	2311	272	1325.0	228.5	637.0	561.5	989.0	179.0	2075.0	264.5	2	1	5	3.50	90.000000	2.651	5.096	6.746	4.939	4.041	7.885	2.888	0.855	0.5461152334	0.2254664070	0.0526980595	0.0325584173	0.0641534854	0.0790083974	0.0000000000	0.5396111477	0.8440642847	1	UNS	BL1	1	TRUE	0.58000	Basal	3
28	BLOCK_1|D7	PD31126a	1	102	113	54	3	341	59	1236	4	79.0	114.0	41.5	5.5	335.0	79.5	1142.5	4.0	1	0	0	0.00	1.000000	1.487	3.919	6.537	2.969	2.199	8.626	3.96	1.992	0.2301479966	0.1254773833	0.4683352823	0.0493422296	0.1120089351	0.0146881731	0.0000000000	0.6919737936	0.7251660843	0	LAR	LAR	0	FALSE	0.48000	Her2	2
29	BLOCK_1|D8	PD35996a	1	1053	1459	1160	410	1462	883	704	68	1700.0	1687.0	1153.0	704.0	1490.5	758.5	663.0	228.0	3	1	1	3.00	20.000000	1.366	3.401	5.185	3.37	2.83	6.504	3.308	1.533	0.5496938594	0.0600631763	0.2397785505	0.0264961587	0.1239682551	0.0000000000	0.0000000000	0.5480086304	0.8444207901	0	BL1	BL1	1	FALSE	0.75000	Basal	3
30	BLOCK_1|D9	PD36022a	1	44	33	61	101	453	92	130	8	74.0	23.5	95.0	97.0	309.0	71.5	96.5	8.5	1	0	0	0.00	25.000000	1.468	4.062	5.373	2.902	1.944	5.811	2.885	2.224	0.4802858577	0.0889081967	0.0927861639	0.0526521255	0.2545487045	0.0308189517	0.0000000000	0.6021261900	0.8361072280	0	BL1	BL1	0	FALSE	0.92000	Basal	3
31	BLOCK_1|E1	PD31120a	1	320	410	252	75	504	116	216	34	316.0	413.0	269.5	129.0	614.0	145.0	287.0	50.0	1	0	0	0.00	40.000000	1.619	4.332	5.983	3.273	1.807	7.196	3.02	0.564	0.3281947147	0.1561085405	0.3831683261	0.0163700966	0.1084611156	0.0076972065	0.0000000000	0.7064435024	0.7207541031	0	UNS	BL2	0	TRUE	0.54000	Basal	3
32	BLOCK_1|E10	PD36046a	1	159	281	87	51	416	81	1639	11	592.5	345.5	185.5	68.0	513.0	152.5	1507.5	84.5	1	1	0	1.25	40.000000	2.067	4.328	7.796	3.854	3.516	8.733	3.605	2.959	0.2040058415	0.1554527407	0.4132679340	0.0928935972	0.1324822842	0.0018976023	0.0000000000	0.6623632847	0.7521165977	0	MSL	BL2	1	FALSE	0.14900	Basal	3
33	BLOCK_1|E2	PD31150a	1	850	112	795	131	700	350	2304	145	875.0	338.0	766.0	99.0	1077.0	343.0	2793.0	277.0	0	1	5	5.00	NA	2.817	5.189	6.855	5.047	4.481	8.37	3.716	0.787	0.3944841797	0.2324540184	0.1428382801	0.0747359065	0.1110687352	0.0444188801	0.0010000000	0.2876374598	0.9812137593	1	IM	BL1	0	FALSE	0.60000	Basal	3
34	BLOCK_1|E3	PD36023a	1	1289	960	989	416	1233	309	177	204	1471.0	894.0	1039.0	496.0	1344.0	352.0	299.5	326.5	3	1	5	4.50	90.000000	3.315	6.051	7.469	5.499	4.205	8.329	3.746	3.701	0.2054754468	0.1415856654	0.3413015882	0.1800737276	0.1145359262	0.0170276459	0.0000000000	0.8451188712	0.6123212167	1	MSL	BL2	1	FALSE	0.14300	Basal	3
35	BLOCK_1|E4	PD36056a	1	535	745	892	165	1220	312	1249	377	982.0	580.5	999.0	113.5	1215.5	288.5	1279.5	439.5	2	1	2	3.50	40.000000	3.613	5.795	7.081	5.815	4.355	8.172	4.15	1.257	0.3689246988	0.1546725379	0.3130185429	0.0383165917	0.0702644893	0.0548031395	0.0000000000	0.6129105694	0.7965203951	1	BL2	BL2	0	FALSE	0.41800	Basal	3
36	BLOCK_1|E5	PD31098a	1	101	112	109	32	225	57	1219	64	87.0	121.5	108.0	33.5	307.5	70.5	1099.5	39.0	0	1	1	1.00	5.000000	0.79	2.545	4.881	1.693	1.11	5.496	2.434	0.306	0.3715158960	0.0152880500	0.4010434485	0.0148486502	0.1938064473	0.0034975080	0.0000000000	0.6516437076	0.7662715185	0	LAR	LAR	0	FALSE	0.34000	LumA	2
37	BLOCK_1|E6	PD31112a	1	2030	413	113	774	929	178	5037	341	1082.0	334.5	113.5	405.5	836.0	123.0	5535.5	183.0	3	1	4	2.00	80.000000	1.76	4.593	6.4	3.918	3.715	6.771	3.399	1.644	0.5669802915	0.1800639215	0.1430907668	0.0100683324	0.0737642870	0.0260324007	0.0000000000	0.7573823739	0.7190663335	0	BL1	BL1	1	TRUE	0.70500	Basal	3
38	BLOCK_1|E7	PD31124a	1	1254	242	840	92	1457	272	7167	454	1587.0	349.5	737.5	154.0	1786.5	267.0	6146.5	565.5	2	1	8	9.00	70.000000	3.696	5.859	7.275	5.72	4.873	8.645	3.546	1.424	0.4099739800	0.2134049402	0.0531860228	0.2335445868	0.0550450048	0.0348454654	0.0000000000	0.5376759984	0.8432049589	1	IM	BL1	0	TRUE	0.45000	Basal	3
39	BLOCK_1|E8	PD31153a	1	152	196	69	48	396	101	4299	19	190.5	180.0	68.0	48.0	459.5	89.5	4140.0	53.0	2	0	0	0.00	50.000000	3.549	6.067	7.628	5.137	4.732	8.676	5.133	3.862	0.2265987061	0.1420638160	0.1320252320	0.3143515626	0.1433163663	0.0416443171	0.0000000000	0.8329798239	0.6426500800	1	IM	BL1	0	FALSE	0.16000	Basal	3
40	BLOCK_1|E9	PD36021a	1	697	656	421	74	731	172	192	200	652.5	554.5	344.5	81.5	756.5	200.5	186.5	142.0	2	1	5	3.00	30.000000	1.113	3.395	5.921	2.866	1.874	7.521	2.923	0.597	0.6158649070	0.0963339288	0.1511988190	0.0627153494	0.0635538227	0.0103331731	0.0000000000	0.6398989617	0.8034852836	0	BL1	BL1	0	TRUE	0.75000	Basal	3
41	BLOCK_1|F1	PD31120a	1	312	416	287	183	724	174	358	66	316.0	413.0	269.5	129.0	614.0	145.0	287.0	50.0	1	0	0	0.00	40.000000	1.619	4.332	5.983	3.273	1.807	7.196	3.02	0.564	0.3281947147	0.1561085405	0.3831683261	0.0163700966	0.1084611156	0.0076972065	0.0000000000	0.7064435024	0.7207541031	0	UNS	BL2	0	TRUE	0.54000	Basal	3
42	BLOCK_1|F10	PD36046a	1	1026	410	284	85	610	224	1376	158	592.5	345.5	185.5	68.0	513.0	152.5	1507.5	84.5	2	1	2	1.25	40.000000	2.067	4.328	7.796	3.854	3.516	8.733	3.605	2.959	0.2040058415	0.1554527407	0.4132679340	0.0928935972	0.1324822842	0.0018976023	0.0000000000	0.6623632847	0.7521165977	0	MSL	BL2	1	FALSE	0.14900	Basal	3
43	BLOCK_1|F2	PD31150a	1	900	564	737	67	1454	336	3282	409	875.0	338.0	766.0	99.0	1077.0	343.0	2793.0	277.0	2	1	5	5.00	NA	2.817	5.189	6.855	5.047	4.481	8.37	3.716	0.787	0.3944841797	0.2324540184	0.1428382801	0.0747359065	0.1110687352	0.0444188801	0.0010000000	0.2876374598	0.9812137593	1	IM	BL1	0	FALSE	0.60000	Basal	3
44	BLOCK_1|F3	PD36023a	1	1653	828	1089	576	1455	395	422	449	1471.0	894.0	1039.0	496.0	1344.0	352.0	299.5	326.5	3	1	4	4.50	90.000000	3.315	6.051	7.469	5.499	4.205	8.329	3.746	3.701	0.2054754468	0.1415856654	0.3413015882	0.1800737276	0.1145359262	0.0170276459	0.0000000000	0.8451188712	0.6123212167	1	MSL	BL2	1	FALSE	0.14300	Basal	3
45	BLOCK_1|F4	PD36056a	1	1429	416	1106	62	1211	265	1310	502	982.0	580.5	999.0	113.5	1215.5	288.5	1279.5	439.5	2	1	5	3.50	40.000000	3.613	5.795	7.081	5.815	4.355	8.172	4.15	1.257	0.3689246988	0.1546725379	0.3130185429	0.0383165917	0.0702644893	0.0548031395	0.0000000000	0.6129105694	0.7965203951	1	BL2	BL2	0	FALSE	0.41800	Basal	3
46	BLOCK_1|F5	PD31098a	1	73	131	107	35	390	84	980	14	87.0	121.5	108.0	33.5	307.5	70.5	1099.5	39.0	0	1	0	1.00	5.000000	0.79	2.545	4.881	1.693	1.11	5.496	2.434	0.306	0.3715158960	0.0152880500	0.4010434485	0.0148486502	0.1938064473	0.0034975080	0.0000000000	0.6516437076	0.7662715185	0	LAR	LAR	0	FALSE	0.34000	LumA	2
47	BLOCK_1|F6	PD31112a	1	134	256	114	37	743	68	6034	25	1082.0	334.5	113.5	405.5	836.0	123.0	5535.5	183.0	1	1	0	2.00	80.000000	1.76	4.593	6.4	3.918	3.715	6.771	3.399	1.644	0.5669802915	0.1800639215	0.1430907668	0.0100683324	0.0737642870	0.0260324007	0.0000000000	0.7573823739	0.7190663335	0	BL1	BL1	1	TRUE	0.70500	Basal	3
48	BLOCK_1|F7	PD31124a	1	1920	457	635	216	2116	262	5126	677	1587.0	349.5	737.5	154.0	1786.5	267.0	6146.5	565.5	2	1	10	9.00	70.000000	3.696	5.859	7.275	5.72	4.873	8.645	3.546	1.424	0.4099739800	0.2134049402	0.0531860228	0.2335445868	0.0550450048	0.0348454654	0.0000000000	0.5376759984	0.8432049589	1	IM	BL1	0	TRUE	0.45000	Basal	3
49	BLOCK_1|F8	PD31153a	1	229	164	67	48	523	78	3981	87	190.5	180.0	68.0	48.0	459.5	89.5	4140.0	53.0	2	0	0	0.00	50.000000	3.549	6.067	7.628	5.137	4.732	8.676	5.133	3.862	0.2265987061	0.1420638160	0.1320252320	0.3143515626	0.1433163663	0.0416443171	0.0000000000	0.8329798239	0.6426500800	1	IM	BL1	0	FALSE	0.16000	Basal	3
50	BLOCK_1|F9	PD36021a	1	608	453	268	89	782	229	181	84	652.5	554.5	344.5	81.5	756.5	200.5	186.5	142.0	2	1	1	3.00	30.000000	1.113	3.395	5.921	2.866	1.874	7.521	2.923	0.597	0.6158649070	0.0963339288	0.1511988190	0.0627153494	0.0635538227	0.0103331731	0.0000000000	0.6398989617	0.8034852836	0	BL1	BL1	0	TRUE	0.75000	Basal	3
51	BLOCK_1|G2	PD31148a	1	712	720	716	169	892	264	709	152	2669.5	1578.5	1676.0	1015.0	1287.5	878.5	1098.5	386.5	2	1	2	6.00	30.000000	4.278	6.908	7.766	6.674	5.735	8.466	4.518	2.139	0.1212096394	0.1028099310	0.3955463389	0.2217068112	0.0981929009	0.0605343786	0.0000000000	0.8026530941	0.6371464645	1	MSL	LAR	0	FALSE	0.10000	Her2	3
52	BLOCK_1|G3	PD36011a	1	315	199	233	23	479	60	5996	67	245.5	144.5	144.0	28.5	437.5	52.0	5203.5	61.5	0	0	0	0.00	15.000000	1.269	3.409	4.998	3.25	2.15	6.948	2.475	0.043	0.4364680393	0.1446518580	0.1915472239	0.0791205582	0.1482123206	0.0000000000	0.0000000000	0.6650832461	0.7802603625	0	BL1	BL1	0	TRUE	0.72000	Basal	3
53	BLOCK_1|G4	PD36038a	1	101	189	28	20	417	93	3806	39	574.5	522.0	386.0	134.0	715.0	375.5	3769.5	79.0	1	1	0	1.75	60.000000	2.286	4.662	6.703	4.324	3.22	7.503	4.244	1.53	0.3806449582	0.1100276217	0.3163760871	0.0496085649	0.1159803929	0.0273623751	0.0000000000	0.5906760325	0.8132103717	0	BL1	BL1	1	FALSE	0.47000	Basal	3
54	BLOCK_1|G5	PD31097a	1	278	225	126	31	498	104	4042	34	180.0	214.0	120.5	34.0	388.5	109.5	2429.5	36.0	1	0	0	0.00	10.000000	2.045	4.777	6.516	3.884	3.747	7.458	3.44	2.714	0.4781103367	0.1512906198	0.1793962994	0.0119847862	0.1622205049	0.0169974529	0.0000000000	0.7316539983	0.7428413700	0	BL1	BL1	0	TRUE	0.60000	Basal	3
55	BLOCK_1|G6	PD31109a	1	120	183	65	11	65	94	4917	33	108.0	142.0	43.5	9.0	102.0	47.0	4266.5	19.0	0	0	0	0.00	20.000000	1.442	4.453	6.497	2.303	1.864	7.141	2.893	2.708	0.5022485976	0.0935428041	0.2503685477	0.0427909181	0.1039738555	0.0070752769	0.0000000000	0.6646596569	0.7787803556	0	BL1	BL1	0	TRUE	0.48100	Basal	3
56	BLOCK_1|G7	PD31121a	1	19	243	15	21	599	91	1073	8	28.0	155.0	20.0	15.5	392.5	60.0	951.5	20.0	0	0	0	0.00	10.000000	0.276	1.49	5.477	0.913	0	7.107	0.619	0.37	0.3997212792	0.0822395788	0.3899441383	0.0108619105	0.1112817405	0.0059513528	0.0000000000	0.5216350231	0.8533153578	0	M	M	0	FALSE	0.39000	Basal	2
57	BLOCK_1|G8	PD31151a	1	104	287	176	19	364	233	201	14	110.0	194.5	126.0	29.5	415.5	155.5	212.0	9.5	1	0	0	0.00	7.000000	1.999	4.091	6.441	3.893	7.055	7.8	2.847	2.39	0.2640806311	0.0640355878	0.4858844482	0.0701755608	0.1158237721	0.0000000000	0.0000000000	0.6792121482	0.7361422819	0	MSL	M	0	FALSE	0.35000	Basal	3
58	BLOCK_1|G9	PD36019a	1	245	169	112	45	403	72	1040	26	287.0	188.5	99.5	48.5	446.0	84.5	1038.5	19.5	2	0	0	0.00	35.000000	1.033	3.003	4.593	1.973	1.083	5.803	2.718	1.089	0.5483903801	0.0321169994	0.2602698932	0.0472116457	0.1120110817	0.0000000000	0.0000000000	0.6112655603	0.8096196248	0	LAR	LAR	0	FALSE	0.70000	Her2	2
59	BLOCK_1|H2	PD31148a	1	4627	2437	2636	1861	1683	1493	1488	621	2669.5	1578.5	1676.0	1015.0	1287.5	878.5	1098.5	386.5	3	1	10	6.00	30.000000	4.278	6.908	7.766	6.674	5.735	8.466	4.518	2.139	0.1212096394	0.1028099310	0.3955463389	0.2217068112	0.0981929009	0.0605343786	0.0000000000	0.8026530941	0.6371464645	1	MSL	LAR	0	FALSE	0.10000	Her2	3
60	BLOCK_1|H3	PD36011a	1	176	90	55	34	396	44	4411	56	245.5	144.5	144.0	28.5	437.5	52.0	5203.5	61.5	0	0	0	0.00	15.000000	1.269	3.409	4.998	3.25	2.15	6.948	2.475	0.043	0.4364680393	0.1446518580	0.1915472239	0.0791205582	0.1482123206	0.0000000000	0.0000000000	0.6650832461	0.7802603625	0	BL1	BL1	0	TRUE	0.72000	Basal	3
61	BLOCK_1|H4	PD36038a	1	1048	855	744	248	1013	658	3733	119	574.5	522.0	386.0	134.0	715.0	375.5	3769.5	79.0	3	1	3	1.75	60.000000	2.286	4.662	6.703	4.324	3.22	7.503	4.244	1.53	0.3806449582	0.1100276217	0.3163760871	0.0496085649	0.1159803929	0.0273623751	0.0000000000	0.5906760325	0.8132103717	0	BL1	BL1	1	FALSE	0.47000	Basal	3
62	BLOCK_1|H5	PD31097a	1	82	203	115	37	279	115	817	38	180.0	214.0	120.5	34.0	388.5	109.5	2429.5	36.0	NA	0	0	0.00	10.000000	2.045	4.777	6.516	3.884	3.747	7.458	3.44	2.714	0.4781103367	0.1512906198	0.1793962994	0.0119847862	0.1622205049	0.0169974529	0.0000000000	0.7316539983	0.7428413700	0	BL1	BL1	0	TRUE	0.60000	Basal	3
63	BLOCK_1|H6	PD31109a	1	96	101	22	7	139	0	3616	5	108.0	142.0	43.5	9.0	102.0	47.0	4266.5	19.0	1	0	0	0.00	20.000000	1.442	4.453	6.497	2.303	1.864	7.141	2.893	2.708	0.5022485976	0.0935428041	0.2503685477	0.0427909181	0.1039738555	0.0070752769	0.0000000000	0.6646596569	0.7787803556	0	BL1	BL1	0	TRUE	0.48100	Basal	3
64	BLOCK_1|H7	PD31121a	1	37	67	25	10	186	29	830	32	28.0	155.0	20.0	15.5	392.5	60.0	951.5	20.0	1	0	0	0.00	10.000000	0.276	1.49	5.477	0.913	0	7.107	0.619	0.37	0.3997212792	0.0822395788	0.3899441383	0.0108619105	0.1112817405	0.0059513528	0.0000000000	0.5216350231	0.8533153578	0	M	M	0	FALSE	0.39000	Basal	2
65	BLOCK_1|H8	PD31151a	1	116	102	76	40	467	78	223	5	110.0	194.5	126.0	29.5	415.5	155.5	212.0	9.5	0	0	0	0.00	7.000000	1.999	4.091	6.441	3.893	7.055	7.8	2.847	2.39	0.2640806311	0.0640355878	0.4858844482	0.0701755608	0.1158237721	0.0000000000	0.0000000000	0.6792121482	0.7361422819	0	MSL	M	0	FALSE	0.35000	Basal	3
66	BLOCK_1|H9	PD36019a	1	329	208	87	52	489	97	1037	13	287.0	188.5	99.5	48.5	446.0	84.5	1038.5	19.5	2	0	0	0.00	35.000000	1.033	3.003	4.593	1.973	1.083	5.803	2.718	1.089	0.5483903801	0.0321169994	0.2602698932	0.0472116457	0.1120110817	0.0000000000	0.0000000000	0.6112655603	0.8096196248	0	LAR	LAR	0	FALSE	0.70000	Her2	2
67	BLOCK_1|I1	PD35968a	1	467	321	479	22	895	137	2228	143	1052.0	511.5	494.5	336.5	650.0	182.5	3289.5	244.0	1	1	2	8.50	65.000000	1.666	4.242	6.793	4.354	3.694	8.244	3.109	1.066	0.3840874805	0.1185679391	0.2474017182	0.1812862985	0.0686565636	0.0000000000	0.0000000000	0.8526927355	0.6452566569	0	BL1	BL1	0	FALSE	0.69000	Basal	3
68	BLOCK_1|I10	PD31171a	1	1257	720	806	103	599	367	1516	191	1608.0	651.5	822.5	317.5	981.5	336.5	1843.5	160.5	2	1	2	1.50	20.000000	3.688	6.121	7.389	6.165	5.079	8.85	4.238	3.363	0.2535580376	0.1825285859	0.2490688428	0.1491971005	0.1189150954	0.0467323378	0.0000000000	0.6538435437	0.7702876900	1	IM	BL1	1	TRUE	0.44000	Basal	3
69	BLOCK_1|I2	PD31147a	1	946	778	551	56	901	152	2436	21	774.5	752.5	480.0	98.5	808.0	174.5	3247.0	46.5	2	1	0	1.00	20.000000	2.437	4.925	7.437	3.827	3.898	7.678	3.27	0.465	0.3103249731	0.1335771709	0.4099120111	0.0875872188	0.0548964316	0.0037021945	0.0000000000	0.6716629973	0.7462198882	0	BL2	BL2	1	TRUE	0.39000	Basal	3
70	BLOCK_1|I3	PD36010a	1	34	98	32	19	201	43	262	20	47.0	111.0	32.0	18.5	263.5	38.0	237.0	17.5	1	0	0	0.00	30.000000	0.732	1.882	4.457	2.007	4.042	6.369	1.533	0.297	0.6966763019	0.0554071153	0.1576990743	0.0192240837	0.0684794318	0.0025139930	0.0000000000	0.5364769823	0.8535996420	0	BL1	BL1	1	TRUE	0.78000	Basal	3
71	BLOCK_1|I4	PD36037a	1	335	312	326	201	539	83	4013	125	331.5	399.5	393.5	172.0	748.0	135.0	3028.0	130.0	2	1	1	1.00	NA	2.309	4.159	6.409	4.802	4.233	7.189	3.242	2.604	0.4625852731	0.0813526772	0.1820019598	0.1445893848	0.1294707052	0.0000000000	0.0000000000	0.7671344259	0.7362433421	0	BL1	BL1	1	TRUE	0.54000	Basal	3
72	BLOCK_1|I5	PD35965a	1	1301	488	339	493	699	139	2582	161	1741.5	982.5	736.0	638.0	1322.0	407.0	1876.5	263.5	1	1	2	2.50	30.000000	2.153	4.79	6.458	5.115	4.081	7.477	3.525	1.838	0.2261738221	0.1602484594	0.4261585109	0.0687706383	0.1141944449	0.0044541245	0.0000000000	0.6516706434	0.7597507191	0	M	M	0	TRUE	0.43200	Basal	3
73	BLOCK_1|I6	PD31108a	1	149	163	141	79	461	96	7513	94	202.0	246.0	199.0	83.0	577.0	140.5	6378.5	144.0	1	1	1	1.00	30.000000	2.642	5.302	6.971	4.238	2.875	7.77	4.189	1.876	0.3135527631	0.1936610698	0.2925991558	0.0761022508	0.1127633692	0.0113213913	0.0000000000	0.7002368359	0.7329489644	1	BL1	BL1	0	TRUE	0.66000	Basal	3
74	BLOCK_1|I7	PD31122a	1	2935	554	1021	920	1092	331	400	797	1630.0	341.5	684.5	466.5	851.0	196.5	266.0	463.0	3	1	15	8.00	70.000000	4.074	6.888	7.577	6.59	5.413	8.807	4.131	4.428	0.3019861765	0.2153818051	0.1721991811	0.0854935139	0.0991078989	0.1258314245	0.0000000000	0.6133275791	0.7995694598	1	IM	BL1	0	FALSE	0.24300	Basal	3
75	BLOCK_1|I8	PD36070a	1	144	287	74	12	185	57	1019	28	109.0	438.5	72.0	25.5	264.5	122.0	1180.5	21.5	0	NA	0	NA	NA	0.531	2.656	7.012	1.907	1.407	6.674	2.01	0.21	NA	NA	NA	NA	NA	NA	NA	NA	NA	NA	NA	NA	NA	NA	NA	NA	NA
76	BLOCK_1|J1	PD35968a	1	1637	702	510	651	405	228	4351	345	1052.0	511.5	494.5	336.5	650.0	182.5	3289.5	244.0	3	1	15	8.50	65.000000	1.666	4.242	6.793	4.354	3.694	8.244	3.109	1.066	0.3840874805	0.1185679391	0.2474017182	0.1812862985	0.0686565636	0.0000000000	0.0000000000	0.8526927355	0.6452566569	0	BL1	BL1	0	FALSE	0.69000	Basal	3
77	BLOCK_1|J10	PD31171a	1	1959	583	839	532	1364	306	2171	130	1608.0	651.5	822.5	317.5	981.5	336.5	1843.5	160.5	1	1	1	1.50	20.000000	3.688	6.121	7.389	6.165	5.079	8.85	4.238	3.363	0.2535580376	0.1825285859	0.2490688428	0.1491971005	0.1189150954	0.0467323378	0.0000000000	0.6538435437	0.7702876900	1	IM	BL1	1	TRUE	0.44000	Basal	3
78	BLOCK_1|J2	PD31147a	1	603	727	409	141	715	197	4058	72	774.5	752.5	480.0	98.5	808.0	174.5	3247.0	46.5	2	1	1	1.00	20.000000	2.437	4.925	7.437	3.827	3.898	7.678	3.27	0.465	0.3103249731	0.1335771709	0.4099120111	0.0875872188	0.0548964316	0.0037021945	0.0000000000	0.6716629973	0.7462198882	0	BL2	BL2	1	TRUE	0.39000	Basal	3
79	BLOCK_1|J3	PD36010a	1	60	124	32	18	326	33	212	15	47.0	111.0	32.0	18.5	263.5	38.0	237.0	17.5	1	0	0	0.00	30.000000	0.732	1.882	4.457	2.007	4.042	6.369	1.533	0.297	0.6966763019	0.0554071153	0.1576990743	0.0192240837	0.0684794318	0.0025139930	0.0000000000	0.5364769823	0.8535996420	0	BL1	BL1	1	TRUE	0.78000	Basal	3
80	BLOCK_1|J4	PD36037a	1	328	487	461	143	957	187	2043	135	331.5	399.5	393.5	172.0	748.0	135.0	3028.0	130.0	1	1	1	1.00	NA	2.309	4.159	6.409	4.802	4.233	7.189	3.242	2.604	0.4625852731	0.0813526772	0.1820019598	0.1445893848	0.1294707052	0.0000000000	0.0000000000	0.7671344259	0.7362433421	0	BL1	BL1	1	TRUE	0.54000	Basal	3
81	BLOCK_1|J5	PD35965a	1	2182	1477	1133	783	1945	675	1171	366	1741.5	982.5	736.0	638.0	1322.0	407.0	1876.5	263.5	2	1	3	2.50	30.000000	2.153	4.79	6.458	5.115	4.081	7.477	3.525	1.838	0.2261738221	0.1602484594	0.4261585109	0.0687706383	0.1141944449	0.0044541245	0.0000000000	0.6516706434	0.7597507191	0	M	M	0	TRUE	0.43200	Basal	3
82	BLOCK_1|J6	PD31108a	1	255	329	257	87	693	185	5244	194	202.0	246.0	199.0	83.0	577.0	140.5	6378.5	144.0	2	1	1	1.00	30.000000	2.642	5.302	6.971	4.238	2.875	7.77	4.189	1.876	0.3135527631	0.1936610698	0.2925991558	0.0761022508	0.1127633692	0.0113213913	0.0000000000	0.7002368359	0.7329489644	1	BL1	BL1	0	TRUE	0.66000	Basal	3
83	BLOCK_1|J7	PD31122a	1	325	129	348	13	610	62	132	129	1630.0	341.5	684.5	466.5	851.0	196.5	266.0	463.0	2	1	1	8.00	70.000000	4.074	6.888	7.577	6.59	5.413	8.807	4.131	4.428	0.3019861765	0.2153818051	0.1721991811	0.0854935139	0.0991078989	0.1258314245	0.0000000000	0.6133275791	0.7995694598	1	IM	BL1	0	FALSE	0.24300	Basal	3
84	BLOCK_1|J8	PD36070a	1	74	590	70	39	344	187	1342	15	109.0	438.5	72.0	25.5	264.5	122.0	1180.5	21.5	0	NA	0	NA	NA	0.531	2.656	7.012	1.907	1.407	6.674	2.01	0.21	NA	NA	NA	NA	NA	NA	NA	NA	NA	NA	NA	NA	NA	NA	NA	NA	NA
85	BLOCK_1|K1	PD31092a	1	101	106	52	52	409	93	169	28	123.0	146.0	66.0	42.5	431.0	113.5	176.0	27.5	0	0	0	0.00	35.000000	2.041	4.351	5.924	4.301	3.084	7.073	3.377	1.516	0.4613468380	0.0809484727	0.2959360896	0.0479410923	0.1051848762	0.0086426313	0.0000000000	0.6043842727	0.8081096537	0	M	M	1	TRUE	0.48000	Basal	3
86	BLOCK_1|K10	PD31169a	1	417	363	252	75	667	38	416	118	362.0	421.0	288.5	109.5	770.5	122.0	252.0	67.5	2	1	1	1.00	45.000000	2.132	4.91	6.491	3.931	2.881	7.748	3.542	3.525	0.4046597467	0.1024158860	0.1642856658	0.2486333648	0.0800053367	0.0000000000	0.0000000000	0.7155720890	0.7469315024	0	BL1	BL1	1	TRUE	0.54000	Basal	3
87	BLOCK_1|K2	PD31146a	1	312	328	79	21	512	201	288	25	886.5	373.5	175.5	461.0	660.0	228.5	382.5	133.0	1	1	0	2.75	60.000000	2.911	5.359	6.755	4.763	3.363	7.687	4.431	3.776	0.4223841224	0.1164559424	0.1913719696	0.1918882503	0.0778997154	0.0000000000	0.0000000000	0.6454430803	0.7890369995	1	BL1	BL1	0	TRUE	0.35000	Basal	3
88	BLOCK_1|K3	PD36005a	1	354	227	160	84	355	162	2022	62	473.0	249.0	154.5	96.0	382.5	175.5	2024.0	45.0	2	0	0	0.00	20.000000	2.07	4.545	7.359	4.224	3.545	9.129	4.54	1.12	0.2580296146	0.1530373078	0.3714503698	0.1465173615	0.0709653463	0.0000000000	0.0000000000	0.7045387874	0.7221434077	0	LAR	LAR	0	FALSE	0.25700	Her2	3
89	BLOCK_1|K4	PD36029a	1	172	148	129	22	378	62	4471	14	96.0	97.5	73.0	18.0	362.5	45.5	4628.0	11.0	0	0	0	0.00	10.000000	0.939	2.599	7.528	1.981	3.44	8.658	1.992	0	0.1434651928	0.1937480413	0.5849418765	0.0046470572	0.0731978323	0.0000000000	0.0000000000	0.6702602557	0.7487680204	0	M	M	1	TRUE	0.34000	Basal	3
90	BLOCK_1|K5	PD31086a	1	87	98	47	42	664	65	259	8	576.5	352.5	235.5	247.5	820.5	145.0	335.5	74.5	1	1	0	1.00	20.000000	1.745	3.899	6.73	4.183	2.511	7.818	3.586	2.775	0.4649563790	0.2156231936	0.1643264522	0.0620004175	0.0762967319	0.0167968259	0.0000000000	0.7525827734	0.7069978440	0	BL1	BL1	0	TRUE	0.42000	Basal	3
91	BLOCK_1|K6	PD31106a	1	51	275	52	34	503	109	3121	5	104.5	185.0	44.0	26.0	504.0	110.5	2863.5	11.0	0	0	0	0.00	20.000000	2.374	4.472	6.28	4.429	2.982	7.297	2.905	2.769	0.4085507270	0.0773270872	0.3210563223	0.0620742486	0.1127957965	0.0181958185	0.0000000000	0.7436303221	0.7181577865	0	UNS	M	1	FALSE	0.31000	Basal	3
92	BLOCK_1|K7	PD31117a	1	63	78	16	12	173	41	212	4	59.5	56.5	18.5	8.0	160.0	34.5	374.0	11.5	0	0	0	0.00	10.000000	1.535	3.898	5.988	2.899	2.046	6.574	2.961	1.963	0.2828338398	0.0857599396	0.3994690757	0.0886004975	0.1433366474	0.0000000000	0.0000000000	0.6596001343	0.7597071927	0	M	M	0	FALSE	0.78000	Basal	3
93	BLOCK_1|K8	PD35977a	1	29	115	25	13	271	31	7	14	40.0	91.0	34.0	8.5	230.0	30.5	559.0	8.5	0	0	0	0.00	5.000000	2.062	4.449	6.091	3.939	3.037	7.671	2.341	1.785	0.3079638614	0.0566096232	0.3802584447	0.1263827163	0.1287853544	0.0000000000	0.0000000000	0.6945732239	0.7384790879	0	LAR	LAR	0	FALSE	0.19000	Normal	2
94	BLOCK_1|K9	PD36013a	1	97	73	96	26	478	78	2606	38	93.5	189.0	188.0	16.0	504.5	88.0	4696.0	32.0	1	0	0	0.00	40.000000	0.912	3.209	5.451	2.864	6.072	6.537	3.081	0.575	0.5398386256	0.1216214367	0.1234835027	0.0659033161	0.1491531189	0.0000000000	0.0000000000	0.5948541194	0.8274395852	0	M	M	1	TRUE	0.79000	Basal	3
95	BLOCK_1|L1	PD31092a	1	145	186	80	33	453	134	183	27	123.0	146.0	66.0	42.5	431.0	113.5	176.0	27.5	1	0	0	0.00	35.000000	2.041	4.351	5.924	4.301	3.084	7.073	3.377	1.516	0.4613468380	0.0809484727	0.2959360896	0.0479410923	0.1051848762	0.0086426313	0.0000000000	0.6043842727	0.8081096537	0	M	M	1	TRUE	0.48000	Basal	3
96	BLOCK_1|L10	PD31169a	1	307	479	325	144	874	206	88	17	362.0	421.0	288.5	109.5	770.5	122.0	252.0	67.5	2	1	0	1.00	45.000000	2.132	4.91	6.491	3.931	2.881	7.748	3.542	3.525	0.4046597467	0.1024158860	0.1642856658	0.2486333648	0.0800053367	0.0000000000	0.0000000000	0.7155720890	0.7469315024	0	BL1	BL1	1	TRUE	0.54000	Basal	3
97	BLOCK_1|L2	PD31146a	1	1461	419	272	901	808	256	477	241	886.5	373.5	175.5	461.0	660.0	228.5	382.5	133.0	3	1	5	2.75	60.000000	2.911	5.359	6.755	4.763	3.363	7.687	4.431	3.776	0.4223841224	0.1164559424	0.1913719696	0.1918882503	0.0778997154	0.0000000000	0.0000000000	0.6454430803	0.7890369995	1	BL1	BL1	0	TRUE	0.35000	Basal	3
98	BLOCK_1|L3	PD36005a	1	592	271	149	108	410	189	2026	28	473.0	249.0	154.5	96.0	382.5	175.5	2024.0	45.0	2	0	0	0.00	20.000000	2.07	4.545	7.359	4.224	3.545	9.129	4.54	1.12	0.2580296146	0.1530373078	0.3714503698	0.1465173615	0.0709653463	0.0000000000	0.0000000000	0.7045387874	0.7221434077	0	LAR	LAR	0	FALSE	0.25700	Her2	3
99	BLOCK_1|L4	PD36029a	1	20	47	17	14	347	29	4785	8	96.0	97.5	73.0	18.0	362.5	45.5	4628.0	11.0	0	0	0	0.00	10.000000	0.939	2.599	7.528	1.981	3.44	8.658	1.992	0	0.1434651928	0.1937480413	0.5849418765	0.0046470572	0.0731978323	0.0000000000	0.0000000000	0.6702602557	0.7487680204	0	M	M	1	TRUE	0.34000	Basal	3
100	BLOCK_1|L5	PD31086a	1	1066	607	424	453	977	225	412	141	576.5	352.5	235.5	247.5	820.5	145.0	335.5	74.5	3	1	1	1.00	20.000000	1.745	3.899	6.73	4.183	2.511	7.818	3.586	2.775	0.4649563790	0.2156231936	0.1643264522	0.0620004175	0.0762967319	0.0167968259	0.0000000000	0.7525827734	0.7069978440	0	BL1	BL1	0	TRUE	0.42000	Basal	3
101	BLOCK_1|L6	PD31106a	1	158	95	36	18	505	112	2606	17	104.5	185.0	44.0	26.0	504.0	110.5	2863.5	11.0	1	0	0	0.00	20.000000	2.374	4.472	6.28	4.429	2.982	7.297	2.905	2.769	0.4085507270	0.0773270872	0.3210563223	0.0620742486	0.1127957965	0.0181958185	0.0000000000	0.7436303221	0.7181577865	0	UNS	M	1	FALSE	0.31000	Basal	3
102	BLOCK_1|L7	PD31117a	1	56	35	21	4	147	28	536	19	59.5	56.5	18.5	8.0	160.0	34.5	374.0	11.5	0	0	0	0.00	10.000000	1.535	3.898	5.988	2.899	2.046	6.574	2.961	1.963	0.2828338398	0.0857599396	0.3994690757	0.0886004975	0.1433366474	0.0000000000	0.0000000000	0.6596001343	0.7597071927	0	M	M	0	FALSE	0.78000	Basal	3
103	BLOCK_1|L8	PD35977a	1	51	67	43	4	189	30	1111	3	40.0	91.0	34.0	8.5	230.0	30.5	559.0	8.5	0	0	0	0.00	5.000000	2.062	4.449	6.091	3.939	3.037	7.671	2.341	1.785	0.3079638614	0.0566096232	0.3802584447	0.1263827163	0.1287853544	0.0000000000	0.0000000000	0.6945732239	0.7384790879	0	LAR	LAR	0	FALSE	0.19000	Normal	2
104	BLOCK_1|L9	PD36013a	1	90	305	280	6	531	98	6786	26	93.5	189.0	188.0	16.0	504.5	88.0	4696.0	32.0	1	0	0	0.00	40.000000	0.912	3.209	5.451	2.864	6.072	6.537	3.081	0.575	0.5398386256	0.1216214367	0.1234835027	0.0659033161	0.1491531189	0.0000000000	0.0000000000	0.5948541194	0.8274395852	0	M	M	1	TRUE	0.79000	Basal	3
105	BLOCK_2|A1	PD31158a	2	207	281	123	47	846	171	2911	59	161.5	237.0	87.0	46.0	649.5	159.0	2944.0	34.0	2	0	0	0.00	1.000000	1.697	4.306	6.1	2.303	2.693	7.573	2.605	3.945	0.2108672281	0.1209763750	0.4107495829	0.1213336069	0.1360732071	0.0000000000	0.0000000000	0.6820321714	0.7387878464	0	M	M	1	TRUE	0.35000	Basal	3
106	BLOCK_2|A2	PD36026a	2	229	235	79	46	777	155	358	16	171.0	199.5	88.0	58.5	599.5	116.0	296.0	16.5	0	0	0	0.00	20.000000	1.424	3.973	6.487	3.026	3.373	8.178	3.468	0.168	0.3238365401	0.1579718379	0.4103136694	0.0067492803	0.0904934121	0.0106352601	0.0000000000	0.6459310731	0.7650809058	0	M	M	1	TRUE	0.41700	Basal	3
107	BLOCK_2|A3	PD35937a	2	156	134	114	142	813	102	1495	17	145.0	168.5	91.5	140.5	814.0	134.5	1466.5	12.0	1	0	0	0.00	5.000000	1.843	4.245	7.619	4.139	3.172	9.535	4.068	1.911	0.1992500644	0.2446257130	0.3869453537	0.0290478658	0.1260750744	0.0140559287	0.0000000000	0.6055776165	0.7966038398	0	BL2	BL2	0	FALSE	0.16700	Her2	3
108	BLOCK_2|A4	PD36001a	2	472	145	106	299	772	101	1139	11	298.5	164.5	135.0	215.0	644.5	82.0	1272.0	23.5	2	0	0	0.00	15.000000	2.794	5.272	6.896	4.75	4.186	8.467	3.509	3.916	0.2329461162	0.1397917547	0.2683384265	0.1899170692	0.1690066334	0.0000000000	0.0000000000	0.8135516893	0.6605053201	0	MSL	LAR	0	FALSE	0.26700	Basal	3
109	BLOCK_2|A5	PD31113a	2	1420	491	481	244	816	192	887	6	1252.5	426.0	421.5	455.5	605.5	256.5	638.0	28.5	3	0	0	0.00	35.000000	2.012	4.53	5.644	4.22	3.134	5.945	2.786	1.486	0.5020667703	0.0290624392	0.2770994765	0.0648804516	0.1199381673	0.0069526951	0.0000000000	0.8377712598	0.6724134462	NA	M	NA	0	FALSE	0.29200	Normal	3
110	BLOCK_2|A6	PD31144a	2	953	389	492	306	582	213	4656	181	776.5	451.5	535.0	332.0	618.0	251.0	4962.0	150.5	3	1	1	1.00	60.000000	3.226	5.77	7.245	5.429	3.906	9.019	4.214	2.786	0.2393913221	0.2069097926	0.1109218365	0.3199157570	0.1210434200	0.0018178718	0.0000000000	0.8221478052	0.6231315262	1	UNS	BL1	1	TRUE	0.34000	Basal	3
111	BLOCK_2|A7	PD35997a	2	127	211	60	38	343	86	1526	1	69.5	153.5	35.5	20.5	327.5	72.0	923.0	3.0	0	0	0	0.00	2.000000	0.768	2.42	6.378	1.218	0.554	8.459	3.212	0.064	0.1257475822	0.1785199636	0.6153993469	0.0145839333	0.0657491741	0.0000000000	0.0000000000	0.6181287829	0.8044214718	0	BL2	BL2	0	TRUE	0.25000	Basal	3
112	BLOCK_2|A8	PD36060a	2	18	39	40	46	244	48	2710	9	69.5	91.0	79.5	64.5	180.5	101.0	2593.5	45.5	0	1	0	2.00	5.000000	0.979	2.921	6.267	2.074	0.821	8.859	1.384	0	0.4011322892	0.1476480497	0.2808204577	0.0075502819	0.1568936912	0.0059552303	0.0000000000	0.5852864483	0.8162221727	0	UNS	M	1	TRUE	0.55000	Basal	3
113	BLOCK_2|B1	PD31158a	2	116	193	51	45	453	147	2977	9	161.5	237.0	87.0	46.0	649.5	159.0	2944.0	34.0	1	0	0	0.00	1.000000	1.697	4.306	6.1	2.303	2.693	7.573	2.605	3.945	0.2108672281	0.1209763750	0.4107495829	0.1213336069	0.1360732071	0.0000000000	0.0000000000	0.6820321714	0.7387878464	0	M	M	1	TRUE	0.35000	Basal	3
114	BLOCK_2|B2	PD36026a	2	113	164	97	71	422	77	234	17	171.0	199.5	88.0	58.5	599.5	116.0	296.0	16.5	0	0	0	0.00	20.000000	1.424	3.973	6.487	3.026	3.373	8.178	3.468	0.168	0.3238365401	0.1579718379	0.4103136694	0.0067492803	0.0904934121	0.0106352601	0.0000000000	0.6459310731	0.7650809058	0	M	M	1	TRUE	0.41700	Basal	3
115	BLOCK_2|B3	PD35937a	2	134	203	69	139	815	167	1438	7	145.0	168.5	91.5	140.5	814.0	134.5	1466.5	12.0	0	0	0	0.00	5.000000	1.843	4.245	7.619	4.139	3.172	9.535	4.068	1.911	0.1992500644	0.2446257130	0.3869453537	0.0290478658	0.1260750744	0.0140559287	0.0000000000	0.6055776165	0.7966038398	0	BL2	BL2	0	FALSE	0.16700	Her2	3
116	BLOCK_2|B4	PD36001a	2	125	184	164	131	517	63	1405	36	298.5	164.5	135.0	215.0	644.5	82.0	1272.0	23.5	1	0	0	0.00	15.000000	2.794	5.272	6.896	4.75	4.186	8.467	3.509	3.916	0.2329461162	0.1397917547	0.2683384265	0.1899170692	0.1690066334	0.0000000000	0.0000000000	0.8135516893	0.6605053201	0	MSL	LAR	0	FALSE	0.26700	Basal	3
117	BLOCK_2|B5	PD31113a	2	1085	361	362	667	395	321	389	51	1252.5	426.0	421.5	455.5	605.5	256.5	638.0	28.5	3	0	0	0.00	35.000000	2.012	4.53	5.644	4.22	3.134	5.945	2.786	1.486	0.5020667703	0.0290624392	0.2770994765	0.0648804516	0.1199381673	0.0069526951	0.0000000000	0.8377712598	0.6724134462	NA	M	NA	0	FALSE	0.29200	Normal	3
118	BLOCK_2|B6	PD31144a	2	600	514	578	358	654	289	5268	120	776.5	451.5	535.0	332.0	618.0	251.0	4962.0	150.5	2	1	1	1.00	60.000000	3.226	5.77	7.245	5.429	3.906	9.019	4.214	2.786	0.2393913221	0.2069097926	0.1109218365	0.3199157570	0.1210434200	0.0018178718	0.0000000000	0.8221478052	0.6231315262	1	UNS	BL1	1	TRUE	0.34000	Basal	3
119	BLOCK_2|B7	PD35997a	2	12	96	11	3	312	58	320	5	69.5	153.5	35.5	20.5	327.5	72.0	923.0	3.0	0	0	0	0.00	2.000000	0.768	2.42	6.378	1.218	0.554	8.459	3.212	0.064	0.1257475822	0.1785199636	0.6153993469	0.0145839333	0.0657491741	0.0000000000	0.0000000000	0.6181287829	0.8044214718	0	BL2	BL2	0	TRUE	0.25000	Basal	3
120	BLOCK_2|B8	PD36060a	2	121	143	119	83	117	154	2477	82	69.5	91.0	79.5	64.5	180.5	101.0	2593.5	45.5	0	1	4	2.00	5.000000	0.979	2.921	6.267	2.074	0.821	8.859	1.384	0	0.4011322892	0.1476480497	0.2808204577	0.0075502819	0.1568936912	0.0059552303	0.0000000000	0.5852864483	0.8162221727	0	UNS	M	1	TRUE	0.55000	Basal	3
121	BLOCK_2|C1	PD31157a	2	360	236	166	98	768	77	1057	34	266.5	205.5	161.0	71.0	681.0	76.5	971.5	18.5	2	0	0	0.00	20.000000	1.979	4.656	7.004	3.245	1.677	8.143	3.288	1.559	0.2102154850	0.2290863077	0.3858823436	0.1253627290	0.0462227069	0.0032304278	0.0000000000	0.6541769924	0.7564802995	0	LAR	LAR	0	FALSE	0.36000	Her2	2
122	BLOCK_2|C2	PD31178a	2	228	193	204	26	420	143	275	31	220.0	222.0	172.5	47.5	408.5	153.0	392.5	35.5	0	0	0	0.00	10.000000	1.774	3.916	6.375	4.051	3.546	8.034	3.521	0.09	0.3120930525	0.1513953717	0.4495572166	0.0041732691	0.0827810902	0.0000000000	0.0000000000	0.5680123915	0.8248431269	0	BL2	BL2	1	TRUE	0.58000	Basal	3
123	BLOCK_2|C3	PD36066a	2	1460	830	656	109	1523	461	1703	41	1202.0	635.0	635.5	71.5	1324.5	472.0	2037.5	29.0	2	1	1	1.00	20.000000	3.025	5.525	7.51	5.645	4.28	8.684	4.934	2.466	0.3143529439	0.1614534386	0.1848767407	0.2055969942	0.1144451086	0.0192747740	0.0000000000	0.8281391175	0.6595451748	1	IM	BL2	0	FALSE	0.24000	Basal	3
124	BLOCK_2|C5	PD31099a	2	35	47	8	168	124	26	3039	22	165.0	154.5	89.0	141.0	254.5	65.0	2655.5	24.0	0	0	0	0.00	2.000000	1.936	3.879	5.97	3.872	2.84	6.3	2.413	1.977	0.4776563783	0.0681812671	0.2856439285	0.0258836048	0.1258147703	0.0168200510	0.0000000000	0.6057714709	0.8093849412	0	M	M	1	TRUE	0.48000	Basal	3
125	BLOCK_2|C6	PD31135a	2	910	287	985	131	928	206	6733	218	871.5	288.5	790.0	219.0	882.5	179.0	6410.5	163.5	2	1	3	2.50	25.000000	2.294	5.394	6.318	4.903	4.251	7.782	3.37	0.847	0.4906738354	0.1561127376	0.1011096351	0.1876143991	0.0644893928	0.0000000000	0.0000000000	0.8428110870	0.6659496112	1	IM	BL1	1	TRUE	0.70000	Basal	3
126	BLOCK_2|C7	PD35993a	2	816	612	461	110	691	215	3112	192	574.0	449.5	361.5	181.0	545.5	178.5	3170.0	115.5	2	1	1	1.00	60.000000	3.326	6.056	7.265	5.683	4.829	7.717	4.759	4.355	0.2863838612	0.1071043515	0.2421678657	0.2275588673	0.1051433070	0.0316417474	0.0000000000	0.7323165335	0.7277197071	1	IM	BL2	0	TRUE	0.16400	Basal	3
127	BLOCK_2|C8	PD36052a	2	62	49	45	108	294	32	93	5	158.0	87.0	86.5	97.0	373.5	50.0	204.0	9.0	1	0	0	0.00	1.000000	0.739	2.449	5.486	1.849	2.811	6.352	0.778	0.307	0.4734726347	0.0627882871	0.3545175788	0.0151977669	0.0940237325	0.0000000000	0.0000000000	0.6689162794	0.7588692056	0	M	M	0	TRUE	0.72000	Basal	3
128	BLOCK_2|C9	PD31090a	2	77	74	52	207	290	51	2649	10	61.0	60.0	38.5	143.0	237.5	48.0	2870.5	8.0	0	0	0	0.00	2.000000	1.697	3.932	6.296	3.806	2.385	6.915	2.939	0.574	0.2640496183	0.1676276872	0.2732551676	0.0923759666	0.1999072280	0.0027843323	0.0000000000	0.7356225902	0.7167879282	0	M	M	0	TRUE	0.70000	Basal	3
129	BLOCK_2|D1	PD31157a	2	173	175	156	44	594	76	886	3	266.5	205.5	161.0	71.0	681.0	76.5	971.5	18.5	2	0	0	0.00	20.000000	1.979	4.656	7.004	3.245	1.677	8.143	3.288	1.559	0.2102154850	0.2290863077	0.3858823436	0.1253627290	0.0462227069	0.0032304278	0.0000000000	0.6541769924	0.7564802995	0	LAR	LAR	0	FALSE	0.36000	Her2	2
130	BLOCK_2|D2	PD31178a	2	212	251	141	69	397	163	510	40	220.0	222.0	172.5	47.5	408.5	153.0	392.5	35.5	1	0	0	0.00	10.000000	1.774	3.916	6.375	4.051	3.546	8.034	3.521	0.09	0.3120930525	0.1513953717	0.4495572166	0.0041732691	0.0827810902	0.0000000000	0.0000000000	0.5680123915	0.8248431269	0	BL2	BL2	1	TRUE	0.58000	Basal	3
131	BLOCK_2|D3	PD36066a	2	944	440	615	34	1126	483	2372	17	1202.0	635.0	635.5	71.5	1324.5	472.0	2037.5	29.0	2	1	0	1.00	20.000000	3.025	5.525	7.51	5.645	4.28	8.684	4.934	2.466	0.3143529439	0.1614534386	0.1848767407	0.2055969942	0.1144451086	0.0192747740	0.0000000000	0.8281391175	0.6595451748	1	IM	BL2	0	FALSE	0.24000	Basal	3
132	BLOCK_2|D5	PD31099a	2	295	262	170	114	385	104	2272	26	165.0	154.5	89.0	141.0	254.5	65.0	2655.5	24.0	2	0	0	0.00	2.000000	1.936	3.879	5.97	3.872	2.84	6.3	2.413	1.977	0.4776563783	0.0681812671	0.2856439285	0.0258836048	0.1258147703	0.0168200510	0.0000000000	0.6057714709	0.8093849412	0	M	M	1	TRUE	0.48000	Basal	3
133	BLOCK_2|D6	PD31135a	2	833	290	595	307	837	152	6088	109	871.5	288.5	790.0	219.0	882.5	179.0	6410.5	163.5	1	1	2	2.50	25.000000	2.294	5.394	6.318	4.903	4.251	7.782	3.37	0.847	0.4906738354	0.1561127376	0.1011096351	0.1876143991	0.0644893928	0.0000000000	0.0000000000	0.8428110870	0.6659496112	1	IM	BL1	1	TRUE	0.70000	Basal	3
134	BLOCK_2|D7	PD35993a	2	332	287	262	252	400	142	3228	39	574.0	449.5	361.5	181.0	545.5	178.5	3170.0	115.5	2	1	1	1.00	60.000000	3.326	6.056	7.265	5.683	4.829	7.717	4.759	4.355	0.2863838612	0.1071043515	0.2421678657	0.2275588673	0.1051433070	0.0316417474	0.0000000000	0.7323165335	0.7277197071	1	IM	BL2	0	TRUE	0.16400	Basal	3
135	BLOCK_2|D8	PD36052a	2	254	125	128	86	453	68	315	13	158.0	87.0	86.5	97.0	373.5	50.0	204.0	9.0	1	0	0	0.00	1.000000	0.739	2.449	5.486	1.849	2.811	6.352	0.778	0.307	0.4734726347	0.0627882871	0.3545175788	0.0151977669	0.0940237325	0.0000000000	0.0000000000	0.6689162794	0.7588692056	0	M	M	0	TRUE	0.72000	Basal	3
136	BLOCK_2|D9	PD31090a	2	45	46	25	79	185	45	3092	6	61.0	60.0	38.5	143.0	237.5	48.0	2870.5	8.0	0	0	0	0.00	2.000000	1.697	3.932	6.296	3.806	2.385	6.915	2.939	0.574	0.2640496183	0.1676276872	0.2732551676	0.0923759666	0.1999072280	0.0027843323	0.0000000000	0.7356225902	0.7167879282	0	M	M	0	TRUE	0.70000	Basal	3
137	BLOCK_2|E1	PD36017a	2	810	388	392	40	1288	200	4514	117	640.5	451.5	268.0	63.5	992.5	163.5	4098.0	97.0	2	1	1	1.00	30.000000	2.748	5.12	6.889	4.301	3.168	8.265	3.733	1.916	0.3371502529	0.1248318423	0.1940705536	0.2416314765	0.1023158748	0.0000000000	0.0000000000	0.7389660435	0.7243567084	1	IM	BL2	1	TRUE	0.40000	Basal	3
138	BLOCK_2|E2	PD31174a	2	317	277	303	16	1110	60	595	43	353.0	224.5	319.5	38.5	1022.0	51.0	367.0	38.0	1	1	1	1.00	60.000000	1.859	4.864	6.392	3.869	3.356	8.268	3.448	1.131	0.3186058341	0.0863001273	0.1356184005	0.3595642991	0.0999113390	0.0000000000	0.0000000000	0.7437360702	0.7115912678	1	LAR	LAR	0	FALSE	0.47000	Her2	3
139	BLOCK_2|E3	PD36051a	2	5483	2035	2457	2608	1946	680	2466	880	4874.0	1759.5	2399.0	2074.0	1719.0	713.5	1701.0	668.0	3	1	15	11.50	90.000000	4.759	7.112	8.166	6.441	5.244	9.161	4.377	5.387	0.1473163501	0.1040290395	0.1471884928	0.4543773473	0.0824990595	0.0645897108	0.0000000000	0.8459013225	0.5898526566	1	IM	LAR	0	FALSE	0.11000	Basal	3
140	BLOCK_2|E4	PD35967a	2	428	159	268	293	579	101	4067	25	900.5	379.5	532.5	603.0	717.5	185.0	3536.0	132.5	0	1	1	3.00	50.000000	2.374	4.892	6.369	4.239	3.737	6.905	3.782	4.089	0.4264063465	0.0474485931	0.2559401114	0.2066630019	0.0635419471	0.0000000000	0.0000000000	0.8224734072	0.6759259676	0	UNS	M	0	TRUE	0.55000	Basal	3
141	BLOCK_2|E5	PD35960a	2	76	70	37	77	269	24	3702	13	54.5	52.5	35.0	41.0	221.0	37.0	4004.5	8.5	1	0	0	0.00	5.000000	1.033	3.258	5.244	2.627	2.465	6.091	1.958	0.225	0.5928430047	0.1491094338	0.1273882369	0.0066838042	0.1173774972	0.0065980232	0.0000000000	0.5388795246	0.8496269757	0	M	M	0	TRUE	0.87000	Basal	3
142	BLOCK_2|E6	PD31130a	2	251	71	163	491	481	96	6105	41	183.0	78.0	107.0	248.5	428.5	129.0	5171.5	23.0	2	0	0	0.00	10.000000	2.461	5.169	6.51	4.867	4.033	7.817	3.057	2.874	0.3811733453	0.2377767693	0.1940553224	0.0873279642	0.0703399229	0.0293266759	0.0000000000	0.8381280011	0.6262700865	1	UNS	BL1	1	TRUE	0.60000	Basal	3
143	BLOCK_2|E7	PD35990a	2	73	129	53	164	405	77	3791	7	51.5	97.0	55.5	162.0	387.0	58.5	4180.5	6.5	0	0	0	0.00	15.000000	0.811	2.298	5.833	2.087	2.48	7.533	1.672	0	0.4883363612	0.0959815624	0.3156094027	0.0076246276	0.0874998207	0.0049482254	0.0000000000	0.6622469745	0.7674761255	0	UNS	M	1	TRUE	0.54000	Basal	3
144	BLOCK_2|E8	PD36050a	2	3887	1750	1912	1319	1028	695	767	290	2542.5	1124.5	1304.0	800.0	805.5	554.5	1089.5	168.0	3	1	4	2.00	50.000000	4.72	6.866	7.562	7.211	5.771	8.21	4.489	4.397	0.1514323896	0.1416771988	0.3963159339	0.1041206089	0.1066250400	0.0998288286	0.0000000000	0.7117014023	0.7171992348	1	UNS	BL2	1	FALSE	0.20000	Basal	3
145	BLOCK_2|E9	PD31088a	2	131	138	69	125	267	154	263	38	130.5	125.5	78.0	118.0	240.0	111.5	249.0	58.0	NA	0	NA	0.00	5.000000	1.97	3.842	5.928	2.909	2.037	6.478	2.919	1.377	0.3323597380	0.0294763129	0.3773294133	0.1064047481	0.1544297877	0.0000000000	0.0000000000	0.8013263244	0.6617787524	0	LAR	LAR	0	FALSE	0.34700	LumA	2
146	BLOCK_2|F1	PD36017a	2	471	515	144	87	697	127	3682	77	640.5	451.5	268.0	63.5	992.5	163.5	4098.0	97.0	2	1	1	1.00	30.000000	2.748	5.12	6.889	4.301	3.168	8.265	3.733	1.916	0.3371502529	0.1248318423	0.1940705536	0.2416314765	0.1023158748	0.0000000000	0.0000000000	0.7389660435	0.7243567084	1	IM	BL2	1	TRUE	0.40000	Basal	3
147	BLOCK_2|F2	PD31174a	2	389	172	336	61	934	42	139	33	353.0	224.5	319.5	38.5	1022.0	51.0	367.0	38.0	2	1	1	1.00	60.000000	1.859	4.864	6.392	3.869	3.356	8.268	3.448	1.131	0.3186058341	0.0863001273	0.1356184005	0.3595642991	0.0999113390	0.0000000000	0.0000000000	0.7437360702	0.7115912678	1	LAR	LAR	0	FALSE	0.47000	Her2	3
148	BLOCK_2|F3	PD36051a	2	4265	1484	2341	1540	1492	747	936	456	4874.0	1759.5	2399.0	2074.0	1719.0	713.5	1701.0	668.0	3	1	8	11.50	90.000000	4.759	7.112	8.166	6.441	5.244	9.161	4.377	5.387	0.1473163501	0.1040290395	0.1471884928	0.4543773473	0.0824990595	0.0645897108	0.0000000000	0.8459013225	0.5898526566	1	IM	LAR	0	FALSE	0.11000	Basal	3
149	BLOCK_2|F4	PD35967a	2	1373	600	797	913	856	269	3005	240	900.5	379.5	532.5	603.0	717.5	185.0	3536.0	132.5	3	1	5	3.00	50.000000	2.374	4.892	6.369	4.239	3.737	6.905	3.782	4.089	0.4264063465	0.0474485931	0.2559401114	0.2066630019	0.0635419471	0.0000000000	0.0000000000	0.8224734072	0.6759259676	0	UNS	M	0	TRUE	0.55000	Basal	3
150	BLOCK_2|F5	PD35960a	2	33	35	33	5	173	50	4307	4	54.5	52.5	35.0	41.0	221.0	37.0	4004.5	8.5	0	0	0	0.00	5.000000	1.033	3.258	5.244	2.627	2.465	6.091	1.958	0.225	0.5928430047	0.1491094338	0.1273882369	0.0066838042	0.1173774972	0.0065980232	0.0000000000	0.5388795246	0.8496269757	0	M	M	0	TRUE	0.87000	Basal	3
151	BLOCK_2|F6	PD31130a	2	115	85	51	6	376	162	4238	5	183.0	78.0	107.0	248.5	428.5	129.0	5171.5	23.0	0	0	0	0.00	10.000000	2.461	5.169	6.51	4.867	4.033	7.817	3.057	2.874	0.3811733453	0.2377767693	0.1940553224	0.0873279642	0.0703399229	0.0293266759	0.0000000000	0.8381280011	0.6262700865	1	UNS	BL1	1	TRUE	0.60000	Basal	3
152	BLOCK_2|F7	PD35990a	2	30	65	58	160	369	40	4570	6	51.5	97.0	55.5	162.0	387.0	58.5	4180.5	6.5	0	0	0	0.00	15.000000	0.811	2.298	5.833	2.087	2.48	7.533	1.672	0	0.4883363612	0.0959815624	0.3156094027	0.0076246276	0.0874998207	0.0049482254	0.0000000000	0.6622469745	0.7674761255	0	UNS	M	1	TRUE	0.54000	Basal	3
153	BLOCK_2|F8	PD36050a	2	1198	499	696	281	583	414	1412	46	2542.5	1124.5	1304.0	800.0	805.5	554.5	1089.5	168.0	2	1	0	2.00	50.000000	4.72	6.866	7.562	7.211	5.771	8.21	4.489	4.397	0.1514323896	0.1416771988	0.3963159339	0.1041206089	0.1066250400	0.0998288286	0.0000000000	0.7117014023	0.7171992348	1	UNS	BL2	1	FALSE	0.20000	Basal	3
154	BLOCK_2|F9	PD31088a	2	130	113	87	111	213	69	235	78	130.5	125.5	78.0	118.0	240.0	111.5	249.0	58.0	1	0	0	0.00	5.000000	1.97	3.842	5.928	2.909	2.037	6.478	2.919	1.377	0.3323597380	0.0294763129	0.3773294133	0.1064047481	0.1544297877	0.0000000000	0.0000000000	0.8013263244	0.6617787524	0	LAR	LAR	0	FALSE	0.34700	LumA	2
155	BLOCK_2|G1	PD36016a	2	710	255	361	39	747	140	3299	84	1102.5	454.5	587.0	133.0	935.0	205.5	2652.5	237.0	1	1	2	2.50	60.000000	3.839	6.373	7.928	4.833	4.379	9.533	4.807	3.84	0.2622053771	0.2202008047	0.2069825745	0.1387059039	0.1161733359	0.0557320039	0.0000000000	0.6791261710	0.7501903873	1	IM	BL2	1	FALSE	0.10900	Basal	3
156	BLOCK_2|G2	PD31172a	2	3763	1662	2165	1884	1381	639	629	390	3967.5	1616.0	2216.5	1819.5	1478.0	671.0	497.5	384.0	3	1	3	4.00	80.000000	4.745	7.367	8.085	7.2	6.085	8.36	5.334	5.716	0.1425544247	0.0907197829	0.1009834869	0.4257159686	0.0903660977	0.1496602391	0.0000000000	0.8949096339	0.5589752944	1	IM	LAR	0	FALSE	0.26000	Her2	2
157	BLOCK_2|G3	PD36036a	2	585	610	598	345	849	321	812	146	577.0	442.0	449.5	382.0	688.0	276.5	2173.5	110.5	3	1	1	1.00	40.000000	3.617	6.046	7.088	5.785	4.838	7.335	4.486	4.392	0.3714011447	0.0728167656	0.1513892516	0.2548481401	0.1147886657	0.0347560323	0.0000000000	0.6804988991	0.7754394182	1	IM	BL1	0	FALSE	0.17400	Basal	3
158	BLOCK_2|G4	PD31061a	2	64	63	13	55	258	73	2052	20	64.5	75.0	23.5	29.0	300.0	78.0	2287.5	12.0	1	0	0	0.00	1.000000	0.778	2.405	5.395	2.477	1.344	7.164	1.803	0.869	0.4043931161	0.0973043167	0.2589957087	0.0853471893	0.1539596692	0.0000000000	0.0000000000	0.5004562411	0.8673434794	0	M	M	1	TRUE	0.60000	Basal	3
159	BLOCK_2|G5	PD35963a	2	2167	722	931	402	1044	272	1530	191	2870.5	1119.5	1408.5	1108.5	1175.0	316.0	1203.0	274.0	3	1	5	5.50	30.000000	4.208	6.331	7.683	7.151	6.075	8.182	4.067	4.005	0.1818195434	0.0994155097	0.2901931465	0.2473763318	0.1086194879	0.0725759807	0.0000000000	0.8032703236	0.6643966614	1	IM	LAR	0	FALSE	0.17935	Her2	2
160	BLOCK_2|G6	PD31128a	2	987	485	596	201	1133	335	2785	256	847.5	430.0	446.0	182.5	868.5	267.0	3041.0	270.5	2	1	4	3.50	40.000000	2.04	4.488	6.495	3.658	2.491	7.588	3.27	0.387	0.5365731205	0.2200265544	0.1064200505	0.0170582270	0.0851194186	0.0348026290	0.0000000000	0.5896607460	0.8146403517	1	IM	BL1	0	TRUE	0.48200	Basal	3
161	BLOCK_2|G7	PD35984a	2	189	160	113	108	453	66	51	24	279.5	224.5	133.5	101.5	410.5	145.5	70.0	43.0	0	1	1	1.50	40.000000	0.153	1.626	5.8	0.819	0.4	7.77	1.874	0	0.5483125323	0.1352619535	0.1568074041	0.0125123506	0.1471057595	0.0000000000	0.0000000000	0.6761191986	0.7789868843	0	M	M	1	FALSE	0.80300	Basal	3
162	BLOCK_2|G8	PD36048a	2	483	325	172	88	423	146	925	19	400.0	257.0	122.5	186.5	421.0	120.0	929.0	13.5	2	0	0	0.00	15.000000	1.423	3.461	6.409	2.623	1.702	7.466	2.959	0.454	0.5062956997	0.0984104852	0.2391574253	0.0239447969	0.1196892868	0.0125023061	0.0000000000	0.5699355054	0.8319256898	0	UNS	BL1	0	TRUE	0.54000	Basal	3
163	BLOCK_2|G9	PD31087a	2	375	189	196	246	392	158	167	43	570.0	291.0	369.0	222.0	533.0	212.5	223.0	81.0	1	1	1	1.00	30.000000	2.29	4.634	5.564	4.64	3.196	6.785	3.879	0.493	0.4819324452	0.0946285082	0.1941579501	0.1371255566	0.0775999650	0.0145555749	0.0000000000	0.7095358475	0.7619589653	0	BL1	BL1	1	TRUE	0.51000	Basal	3
164	BLOCK_2|H1	PD36016a	2	1495	654	813	227	1123	271	2006	390	1102.5	454.5	587.0	133.0	935.0	205.5	2652.5	237.0	3	1	3	2.50	60.000000	3.839	6.373	7.928	4.833	4.379	9.533	4.807	3.84	0.2622053771	0.2202008047	0.2069825745	0.1387059039	0.1161733359	0.0557320039	0.0000000000	0.6791261710	0.7501903873	1	IM	BL2	1	FALSE	0.10900	Basal	3
165	BLOCK_2|H2	PD31172a	2	4172	1570	2268	1755	1575	703	366	378	3967.5	1616.0	2216.5	1819.5	1478.0	671.0	497.5	384.0	3	1	5	4.00	80.000000	4.745	7.367	8.085	7.2	6.085	8.36	5.334	5.716	0.1425544247	0.0907197829	0.1009834869	0.4257159686	0.0903660977	0.1496602391	0.0000000000	0.8949096339	0.5589752944	1	IM	LAR	0	FALSE	0.26000	Her2	2
166	BLOCK_2|H3	PD36036a	2	569	274	301	419	527	232	3535	75	577.0	442.0	449.5	382.0	688.0	276.5	2173.5	110.5	3	1	0	1.00	40.000000	3.617	6.046	7.088	5.785	4.838	7.335	4.486	4.392	0.3714011447	0.0728167656	0.1513892516	0.2548481401	0.1147886657	0.0347560323	0.0000000000	0.6804988991	0.7754394182	1	IM	BL1	0	FALSE	0.17400	Basal	3
167	BLOCK_2|H4	PD31061a	2	65	87	34	3	342	83	2523	4	64.5	75.0	23.5	29.0	300.0	78.0	2287.5	12.0	0	0	0	0.00	1.000000	0.778	2.405	5.395	2.477	1.344	7.164	1.803	0.869	0.4043931161	0.0973043167	0.2589957087	0.0853471893	0.1539596692	0.0000000000	0.0000000000	0.5004562411	0.8673434794	0	M	M	1	TRUE	0.60000	Basal	3
168	BLOCK_2|H5	PD35963a	2	3574	1517	1886	1815	1306	360	876	357	2870.5	1119.5	1408.5	1108.5	1175.0	316.0	1203.0	274.0	3	1	6	5.50	30.000000	4.208	6.331	7.683	7.151	6.075	8.182	4.067	4.005	0.1818195434	0.0994155097	0.2901931465	0.2473763318	0.1086194879	0.0725759807	0.0000000000	0.8032703236	0.6643966614	1	IM	LAR	0	FALSE	0.17935	Her2	2
169	BLOCK_2|H6	PD31128a	2	708	375	296	164	604	199	3297	285	847.5	430.0	446.0	182.5	868.5	267.0	3041.0	270.5	2	1	3	3.50	40.000000	2.04	4.488	6.495	3.658	2.491	7.588	3.27	0.387	0.5365731205	0.2200265544	0.1064200505	0.0170582270	0.0851194186	0.0348026290	0.0000000000	0.5896607460	0.8146403517	1	IM	BL1	0	TRUE	0.48200	Basal	3
170	BLOCK_2|H7	PD35984a	2	370	289	154	95	368	225	89	62	279.5	224.5	133.5	101.5	410.5	145.5	70.0	43.0	2	1	2	1.50	40.000000	0.153	1.626	5.8	0.819	0.4	7.77	1.874	0	0.5483125323	0.1352619535	0.1568074041	0.0125123506	0.1471057595	0.0000000000	0.0000000000	0.6761191986	0.7789868843	0	M	M	1	FALSE	0.80300	Basal	3
171	BLOCK_2|H8	PD36048a	2	317	189	73	285	419	94	933	8	400.0	257.0	122.5	186.5	421.0	120.0	929.0	13.5	3	0	0	0.00	15.000000	1.423	3.461	6.409	2.623	1.702	7.466	2.959	0.454	0.5062956997	0.0984104852	0.2391574253	0.0239447969	0.1196892868	0.0125023061	0.0000000000	0.5699355054	0.8319256898	0	UNS	BL1	0	TRUE	0.54000	Basal	3
172	BLOCK_2|H9	PD31087a	2	765	393	542	198	674	267	279	119	570.0	291.0	369.0	222.0	533.0	212.5	223.0	81.0	2	1	1	1.00	30.000000	2.29	4.634	5.564	4.64	3.196	6.785	3.879	0.493	0.4819324452	0.0946285082	0.1941579501	0.1371255566	0.0775999650	0.0145555749	0.0000000000	0.7095358475	0.7619589653	0	BL1	BL1	1	TRUE	0.51000	Basal	3
173	BLOCK_2|I1	PD36012a	2	205	278	54	59	516	99	695	23	211.5	291.5	64.0	64.5	439.0	85.0	530.0	17.0	2	0	0	0.00	10.000000	2.179	4.924	6.936	3.685	2.556	8.567	3.736	1.988	0.2105885717	0.1097592653	0.3620670848	0.2047104796	0.1128745986	0.0000000000	0.0000000000	0.6619282506	0.7575088673	0	LAR	LAR	0	FALSE	0.26000	Normal	2
174	BLOCK_2|I2	PD31170a	2	564	326	148	42	690	209	1387	14	463.0	244.5	134.0	63.5	598.0	156.0	1683.0	28.5	2	0	0	0.00	20.000000	1.575	3.898	6.812	2.88	1.429	7.359	3.344	1.048	0.3147010452	0.0831802780	0.2689554026	0.2068135097	0.1263497646	0.0000000000	0.0000000000	0.6491405696	0.7808939154	0	BL2	BL2	0	TRUE	0.32000	Basal	3
175	BLOCK_2|I4	PD35954a	2	561	213	279	110	593	147	4180	123	906.5	290.5	425.0	183.5	749.0	232.0	3812.5	178.5	2	1	2	2.00	65.000000	2.616	4.755	6.553	3.473	4.01	7.092	3.138	1.62	0.4621856489	0.0608249926	0.1743513723	0.2394647861	0.0598518810	0.0033213191	0.0000000000	0.7478283625	0.7349036407	0	BL2	BL2	1	TRUE	0.49000	Basal	3
176	BLOCK_2|I5	PD35961a	2	1579	955	430	791	893	444	767	195	847.5	539.5	242.0	540.0	693.0	239.5	2104.0	200.5	3	1	1	1.00	5.000000	2.225	4.585	6.996	3.215	3.271	8.053	3.911	2.711	0.3664419266	0.1019923362	0.3267394340	0.0475295400	0.1365353154	0.0207614479	0.0000000000	0.6334457002	0.7864048094	0	BL2	M	0	TRUE	0.33100	Basal	3
177	BLOCK_2|I6	PD31127a	2	129	118	69	137	346	85	2783	33	103.0	93.5	74.0	164.0	311.0	76.5	2973.0	146.5	1	0	0	0.00	15.000000	1.991	4.605	5.933	3.857	3.219	6.397	3.441	2.386	0.6063230124	0.0989609161	0.0801188288	0.1331805093	0.0695945103	0.0118222232	0.0000000000	0.4690000819	0.8865971178	1	UNS	BL1	1	TRUE	0.54000	Basal	3
178	BLOCK_2|I8	PD35999a	2	925	316	468	202	848	162	1992	153	1279.5	464.5	735.5	337.0	1033.0	242.0	1828.5	204.5	2	1	5	6.50	40.000000	2.782	5.424	7.307	5.096	4.232	8.713	4.186	3.721	0.2501765794	0.1161251334	0.3663978875	0.1036194652	0.1308200818	0.0328608526	0.0000000000	0.6684427513	0.7562211976	0	MSL	BL1	1	TRUE	0.30000	Basal	3
179	BLOCK_2|I9	PD36064a	2	47	64	17	6	163	64	546	3	83.0	94.0	22.5	44.0	177.0	62.5	676.0	4.0	0	0	0	0.00	20.000000	1.622	4.117	6.417	3.449	1.945	8.246	3.683	0.254	0.2603020348	0.1065054735	0.5106790001	0.0382834079	0.0839271916	0.0003028922	0.0000000000	0.8209074219	0.5940650445	0	LAR	LAR	0	TRUE	0.34000	Her2	3
180	BLOCK_2|J1	PD36012a	2	218	305	74	70	362	71	365	11	211.5	291.5	64.0	64.5	439.0	85.0	530.0	17.0	2	0	0	0.00	10.000000	2.179	4.924	6.936	3.685	2.556	8.567	3.736	1.988	0.2105885717	0.1097592653	0.3620670848	0.2047104796	0.1128745986	0.0000000000	0.0000000000	0.6619282506	0.7575088673	0	LAR	LAR	0	FALSE	0.26000	Normal	2
181	BLOCK_2|J2	PD31170a	2	362	163	120	85	506	103	1979	43	463.0	244.5	134.0	63.5	598.0	156.0	1683.0	28.5	2	0	0	0.00	20.000000	1.575	3.898	6.812	2.88	1.429	7.359	3.344	1.048	0.3147010452	0.0831802780	0.2689554026	0.2068135097	0.1263497646	0.0000000000	0.0000000000	0.6491405696	0.7808939154	0	BL2	BL2	0	TRUE	0.32000	Basal	3
182	BLOCK_2|J4	PD35954a	2	1252	368	571	257	905	317	3445	234	906.5	290.5	425.0	183.5	749.0	232.0	3812.5	178.5	3	1	2	2.00	65.000000	2.616	4.755	6.553	3.473	4.01	7.092	3.138	1.62	0.4621856489	0.0608249926	0.1743513723	0.2394647861	0.0598518810	0.0033213191	0.0000000000	0.7478283625	0.7349036407	0	BL2	BL2	1	TRUE	0.49000	Basal	3
183	BLOCK_2|J5	PD35961a	2	116	124	54	289	493	35	3441	206	847.5	539.5	242.0	540.0	693.0	239.5	2104.0	200.5	1	1	0	1.00	5.000000	2.225	4.585	6.996	3.215	3.271	8.053	3.911	2.711	0.3664419266	0.1019923362	0.3267394340	0.0475295400	0.1365353154	0.0207614479	0.0000000000	0.6334457002	0.7864048094	0	BL2	M	0	TRUE	0.33100	Basal	3
184	BLOCK_2|J6	PD31127a	2	77	69	79	191	276	68	3163	260	103.0	93.5	74.0	164.0	311.0	76.5	2973.0	146.5	1	0	0	0.00	15.000000	1.991	4.605	5.933	3.857	3.219	6.397	3.441	2.386	0.6063230124	0.0989609161	0.0801188288	0.1331805093	0.0695945103	0.0118222232	0.0000000000	0.4690000819	0.8865971178	1	UNS	BL1	1	TRUE	0.54000	Basal	3
185	BLOCK_2|J8	PD35999a	2	1634	613	1003	472	1218	322	1665	256	1279.5	464.5	735.5	337.0	1033.0	242.0	1828.5	204.5	3	1	8	6.50	40.000000	2.782	5.424	7.307	5.096	4.232	8.713	4.186	3.721	0.2501765794	0.1161251334	0.3663978875	0.1036194652	0.1308200818	0.0328608526	0.0000000000	0.6684427513	0.7562211976	0	MSL	BL1	1	TRUE	0.30000	Basal	3
186	BLOCK_2|J9	PD36064a	2	119	124	28	82	191	61	806	5	83.0	94.0	22.5	44.0	177.0	62.5	676.0	4.0	0	0	0	0.00	20.000000	1.622	4.117	6.417	3.449	1.945	8.246	3.683	0.254	0.2603020348	0.1065054735	0.5106790001	0.0382834079	0.0839271916	0.0003028922	0.0000000000	0.8209074219	0.5940650445	0	LAR	LAR	0	TRUE	0.34000	Her2	3
187	BLOCK_2|K1	PD36007a	2	366	201	197	20	634	177	2424	6	313.0	244.0	202.0	23.5	661.5	170.0	2422.5	3.5	1	0	0	0.00	15.000000	0.59	2.463	4.929	2.293	1.569	6.598	2.336	0	0.6037282623	0.0374502312	0.1031751633	0.0730616979	0.1825846453	0.0000000000	0.0000000000	0.6631361384	0.8083804322	0	BL1	BL1	1	TRUE	0.82000	Basal	3
188	BLOCK_2|K2	PD31161a	2	681	300	247	92	550	199	2833	84	412.5	257.0	156.5	46.5	499.5	188.0	2796.0	56.5	2	1	1	1.00	40.000000	3.645	6.432	7.825	6.038	5.273	8.911	5.267	4.805	0.1430030593	0.1121999115	0.3034972584	0.2525585432	0.1349527275	0.0537885002	0.0000000000	0.7865611125	0.6690843435	1	UNS	BL2	0	TRUE	0.11000	Basal	3
189	BLOCK_2|K3	PD36027a	2	389	435	69	8	959	175	2146	29	413.0	540.0	91.5	4.0	857.0	140.5	2287.0	30.5	1	1	1	1.00	30.000000	2.024	4.123	8.187	3.4	2.245	8.886	2.438	0.518	0.0089716295	0.2565782621	0.4420543395	0.0430423926	0.2493533762	0.0000000000	0.0000000000	0.5661952589	0.8357788395	1	MSL	BL2	0	TRUE	0.60500	Basal	3
190	BLOCK_2|K4	PD35951a	2	377	383	262	275	484	245	695	119	288.5	239.0	164.0	195.0	438.0	170.0	967.0	80.5	2	0	0	0.00	10.000000	1.81	3.582	6.478	3.861	2.757	8.005	3.33	0.525	0.2833778328	0.0621794915	0.3949734787	0.1282891515	0.1311800455	0.0000000000	0.0000000000	0.7934300666	0.6587562202	0	LAR	LAR	0	FALSE	0.23000	Normal	3
191	BLOCK_2|K5	PD36014a	2	592	291	434	99	883	215	341	138	1742.0	799.0	828.5	500.5	994.5	355.0	241.5	405.0	0	1	2	4.00	80.000000	4.954	7.12	8.214	6.51	5.44	9.178	4.918	3.994	0.2053762218	0.2472934271	0.1547071444	0.2058358010	0.0807879407	0.1059994650	0.0000000000	0.7265955331	0.7061036673	1	IM	BL1	0	FALSE	0.20000	Basal	3
192	BLOCK_2|K7	PD31152a	2	853	588	466	225	217	91	873	58	427.0	827.0	692.0	114.0	438.5	244.5	436.5	56.5	2	0	0	0.00	30.000000	3.066	5.514	6.969	5.868	4.951	6.87	3.112	3.405	0.2862362102	0.1035598355	0.3050669246	0.1299422675	0.1447680153	0.0304267470	0.0000000000	0.7910498298	0.6856833483	0	UNS	LAR	0	FALSE	0.33000	Her2	2
193	BLOCK_2|K8	PD36000a	2	49	136	41	100	842	1078	3924	10	69.0	112.0	29.0	74.0	1001.5	569.5	3968.0	13.0	0	0	0	0.00	5.000000	0.166	1.558	6.75	0.559	0.781	7.892	2.979	0	0.3652217838	0.1555605274	0.2495855424	0.0040092240	0.2256229224	0.0000000000	0.0000000000	0.5738031022	0.8246929055	0	M	M	0	TRUE	0.76000	Basal	3
194	BLOCK_2|L1	PD36007a	2	260	287	207	27	689	163	2421	1	313.0	244.0	202.0	23.5	661.5	170.0	2422.5	3.5	1	0	0	0.00	15.000000	0.59	2.463	4.929	2.293	1.569	6.598	2.336	0	0.6037282623	0.0374502312	0.1031751633	0.0730616979	0.1825846453	0.0000000000	0.0000000000	0.6631361384	0.8083804322	0	BL1	BL1	1	TRUE	0.82000	Basal	3
195	BLOCK_2|L2	PD31161a	2	144	214	66	1	449	177	2759	29	412.5	257.0	156.5	46.5	499.5	188.0	2796.0	56.5	0	1	0	1.00	40.000000	3.645	6.432	7.825	6.038	5.273	8.911	5.267	4.805	0.1430030593	0.1121999115	0.3034972584	0.2525585432	0.1349527275	0.0537885002	0.0000000000	0.7865611125	0.6690843435	1	UNS	BL2	0	TRUE	0.11000	Basal	3
196	BLOCK_2|L3	PD36027a	2	437	645	114	0	755	106	2428	32	413.0	540.0	91.5	4.0	857.0	140.5	2287.0	30.5	0	1	1	1.00	30.000000	2.024	4.123	8.187	3.4	2.245	8.886	2.438	0.518	0.0089716295	0.2565782621	0.4420543395	0.0430423926	0.2493533762	0.0000000000	0.0000000000	0.5661952589	0.8357788395	1	MSL	BL2	0	TRUE	0.60500	Basal	3
197	BLOCK_2|L4	PD35951a	2	200	95	66	115	392	95	1239	42	288.5	239.0	164.0	195.0	438.0	170.0	967.0	80.5	0	0	0	0.00	10.000000	1.81	3.582	6.478	3.861	2.757	8.005	3.33	0.525	0.2833778328	0.0621794915	0.3949734787	0.1282891515	0.1311800455	0.0000000000	0.0000000000	0.7934300666	0.6587562202	0	LAR	LAR	0	FALSE	0.23000	Normal	3
198	BLOCK_2|L5	PD36014a	2	2892	1307	1223	902	1106	495	142	672	1742.0	799.0	828.5	500.5	994.5	355.0	241.5	405.0	3	1	6	4.00	80.000000	4.954	7.12	8.214	6.51	5.44	9.178	4.918	3.994	0.2053762218	0.2472934271	0.1547071444	0.2058358010	0.0807879407	0.1059994650	0.0000000000	0.7265955331	0.7061036673	1	IM	BL1	0	FALSE	0.20000	Basal	3
199	BLOCK_2|L7	PD31152a	2	1	1066	918	3	660	398	0	55	427.0	827.0	692.0	114.0	438.5	244.5	436.5	56.5	NA	0	NA	0.00	30.000000	3.066	5.514	6.969	5.868	4.951	6.87	3.112	3.405	0.2862362102	0.1035598355	0.3050669246	0.1299422675	0.1447680153	0.0304267470	0.0000000000	0.7910498298	0.6856833483	0	UNS	LAR	0	FALSE	0.33000	Her2	2
200	BLOCK_2|L8	PD36000a	2	89	88	17	48	1161	61	4012	16	69.0	112.0	29.0	74.0	1001.5	569.5	3968.0	13.0	1	0	0	0.00	5.000000	0.166	1.558	6.75	0.559	0.781	7.892	2.979	0	0.3652217838	0.1555605274	0.2495855424	0.0040092240	0.2256229224	0.0000000000	0.0000000000	0.5738031022	0.8246929055	0	M	M	0	TRUE	0.76000	Basal	3
201	BLOCK_3|A1	PD31048a	3	133	113	187	107	315	201	145	43	148.5	177.5	201.0	110.0	278.5	225.5	201.0	47.5	1	0	0	0.00	10.000000	2.658	5.259	6.51	4.416	3.562	7.386	3.378	3.438	0.1829503989	0.0803892832	0.5035222297	0.0713458064	0.1438737200	0.0179185619	0.0000000000	0.8136934830	0.6072068278	0	NA	LAR	0	FALSE	0.11000	Normal	2
202	BLOCK_3|A2	PD31063a	3	136	114	132	68	186	192	457	3	153.5	160.5	105.0	93.0	217.5	164.0	715.0	5.0	1	0	0	0.00	10.000000	2.171	5.015	6.366	3.785	2.779	7.7	4.143	1.987	0.3471279621	0.1086414952	0.2734473559	0.1200636052	0.1181708901	0.0325486915	0.0000000000	0.6421990303	0.7875099967	0	LAR	LAR	0	FALSE	0.50000	Her2	3
203	BLOCK_3|A4	PD31031a	3	812	371	880	53	788	206	772	341	722.0	349.0	740.0	55.5	908.0	151.5	1638.5	324.0	1	1	10	10.00	50.000000	2.904	5.336	6.678	5.447	4.113	7.786	3.408	2.106	0.2817200646	0.2212147710	0.1234430093	0.2382028756	0.1234442372	0.0119750424	0.0000000000	0.7208872381	0.7163364649	1	IM	BL2	0	TRUE	0.31000	Basal	3
204	BLOCK_3|A6	PD35972a	3	360	258	198	36	597	214	266	18	402.0	272.0	248.5	104.5	685.5	156.5	481.0	16.0	1	0	0	0.00	40.000000	1.718	4.263	5.273	3.561	4.751	6.584	2.995	1.665	0.5113691775	0.1017630042	0.0809954651	0.1966013708	0.1092709824	0.0000000000	0.0000000000	0.6691942810	0.7886850021	0	UNS	BL1	1	FALSE	0.78000	Basal	3
205	BLOCK_3|A7	PD36039a	3	699	635	443	121	1073	394	4356	190	420.5	408.0	255.5	93.5	790.5	223.5	5848.5	106.5	2	1	3	2.00	10.000000	1.293	3.792	6.995	2.914	3.119	7.747	3.504	1.467	0.5463171470	0.1870813617	0.1190424448	0.0175993688	0.1004240078	0.0295356698	0.0000000000	0.7108647466	0.7496525267	0	BL1	BL1	1	TRUE	0.68000	Basal	3
206	BLOCK_3|A9	PD35931a	3	1742	1244	1128	489	1406	876	665	44	1263.0	1036.5	898.0	459.5	984.5	757.5	634.5	90.5	3	1	1	2.00	60.000000	4.143	6.297	7.454	6.23	4.487	7.764	5.123	2.8	0.3754834819	0.1497097022	0.2685202278	0.0381388555	0.0871304051	0.0810173275	0.0000000000	0.6483437439	0.7810079302	1	IM	BL2	0	TRUE	0.27000	Basal	3
207	BLOCK_3|B1	PD31048a	3	164	242	215	113	242	250	257	52	148.5	177.5	201.0	110.0	278.5	225.5	201.0	47.5	1	0	0	0.00	10.000000	2.658	5.259	6.51	4.416	3.562	7.386	3.378	3.438	0.1829503989	0.0803892832	0.5035222297	0.0713458064	0.1438737200	0.0179185619	0.0000000000	0.8136934830	0.6072068278	0	NA	LAR	0	FALSE	0.11000	Normal	2
208	BLOCK_3|B2	PD31063a	3	171	207	78	118	249	136	973	7	153.5	160.5	105.0	93.0	217.5	164.0	715.0	5.0	0	0	0	0.00	10.000000	2.171	5.015	6.366	3.785	2.779	7.7	4.143	1.987	0.3471279621	0.1086414952	0.2734473559	0.1200636052	0.1181708901	0.0325486915	0.0000000000	0.6421990303	0.7875099967	0	LAR	LAR	0	FALSE	0.50000	Her2	3
209	BLOCK_3|B4	PD31031a	3	632	327	600	58	1028	97	2505	307	722.0	349.0	740.0	55.5	908.0	151.5	1638.5	324.0	1	1	10	10.00	50.000000	2.904	5.336	6.678	5.447	4.113	7.786	3.408	2.106	0.2817200646	0.2212147710	0.1234430093	0.2382028756	0.1234442372	0.0119750424	0.0000000000	0.7208872381	0.7163364649	1	IM	BL2	0	TRUE	0.31000	Basal	3
210	BLOCK_3|B6	PD35972a	3	444	286	299	173	774	99	696	14	402.0	272.0	248.5	104.5	685.5	156.5	481.0	16.0	2	0	0	0.00	40.000000	1.718	4.263	5.273	3.561	4.751	6.584	2.995	1.665	0.5113691775	0.1017630042	0.0809954651	0.1966013708	0.1092709824	0.0000000000	0.0000000000	0.6691942810	0.7886850021	0	UNS	BL1	1	FALSE	0.78000	Basal	3
211	BLOCK_3|B7	PD36039a	3	142	181	68	66	508	53	7341	23	420.5	408.0	255.5	93.5	790.5	223.5	5848.5	106.5	1	1	1	2.00	10.000000	1.293	3.792	6.995	2.914	3.119	7.747	3.504	1.467	0.5463171470	0.1870813617	0.1190424448	0.0175993688	0.1004240078	0.0295356698	0.0000000000	0.7108647466	0.7496525267	0	BL1	BL1	1	TRUE	0.68000	Basal	3
212	BLOCK_3|B9	PD35931a	3	784	829	668	430	563	639	604	137	1263.0	1036.5	898.0	459.5	984.5	757.5	634.5	90.5	3	1	3	2.00	60.000000	4.143	6.297	7.454	6.23	4.487	7.764	5.123	2.8	0.3754834819	0.1497097022	0.2685202278	0.0381388555	0.0871304051	0.0810173275	0.0000000000	0.6483437439	0.7810079302	1	IM	BL2	0	TRUE	0.27000	Basal	3
213	BLOCK_3|C1	PD31047a	3	507	137	331	51	342	102	3334	137	542.5	217.5	323.5	93.0	322.5	108.0	3552.0	143.5	2	1	1	1.50	70.000000	2.235	5.055	6.187	4.215	2.92	7.697	2.645	0.41	0.3294687466	0.1500664328	0.1889635860	0.2220737222	0.1094275123	0.0000000000	0.0000000000	0.7660985266	0.7029992316	1	LAR	LAR	0	TRUE	0.55000	Her2	3
214	BLOCK_3|C10	PD35945a	3	179	80	131	151	259	95	240	65	211.5	149.0	160.0	111.5	304.5	165.0	285.0	90.5	1	1	4	7.50	5.000000	1.804	4.168	7.016	3.591	2.637	8.928	3.475	0.863	0.2406228834	0.1418918257	0.3670075317	0.1815741236	0.0653053829	0.0035982527	0.0000000000	0.5388602779	0.8427571308	1	BL1	BL1	1	TRUE	0.52000	Basal	3
215	BLOCK_3|C2	PD31058a	3	107	123	74	89	274	187	392	32	119.5	145.0	76.0	120.0	191.0	169.0	312.0	20.0	0	0	0	0.00	5.000000	0.368	1.322	4.8	1.312	1.285	5.507	0.982	0.637	0.5257675438	0.0417580618	0.1940047742	0.1018882173	0.1365814029	0.0000000000	0.0000000000	0.6998971962	0.7764042076	0	M	M	0	FALSE	0.52000	Basal	3
216	BLOCK_3|C4	PD35941a	3	1336	1505	1058	821	967	475	1462	133	729.0	792.0	549.5	439.5	561.0	264.0	1781.5	72.0	0	1	4	2.00	1.000000	1.409	3.499	5.594	3.27	2.805	6.81	2.191	2.075	0.3457218502	0.0794972419	0.4121518827	0.0487482195	0.1138808057	0.0000000000	0.0000000000	0.6486326737	0.7662148573	0	M	M	1	TRUE	0.36600	Basal	3
217	BLOCK_3|C5	PD31044a	3	532	540	502	119	556	353	3605	111	324.0	331.0	279.5	76.5	483.5	225.5	3858.5	60.0	2	1	2	1.00	15.000000	1.264	3.806	5.541	3.091	1.648	6.558	3.409	0.757	0.4591864342	0.1175113413	0.2716042355	0.0488320223	0.0906127562	0.0122532105	0.0000000000	0.6442483610	0.7848181164	0	M	M	1	TRUE	0.81200	Basal	3
218	BLOCK_3|C9	PD35930a	3	329	461	248	97	557	371	1803	63	354.0	321.0	202.5	129.5	426.0	288.5	2430.0	44.5	1	1	5	3.00	10.000000	2.279	4.443	5.829	4.778	4.799	7.23	3.445	3.091	0.3687513691	0.1099875201	0.3023412105	0.0700622557	0.1387375246	0.0101201199	0.0000000000	0.5039304313	0.8639254797	0	M	M	0	TRUE	0.65300	Basal	3
219	BLOCK_3|D1	PD31047a	3	578	298	316	135	303	114	3770	150	542.5	217.5	323.5	93.0	322.5	108.0	3552.0	143.5	2	1	2	1.50	70.000000	2.235	5.055	6.187	4.215	2.92	7.697	2.645	0.41	0.3294687466	0.1500664328	0.1889635860	0.2220737222	0.1094275123	0.0000000000	0.0000000000	0.7660985266	0.7029992316	1	LAR	LAR	0	TRUE	0.55000	Her2	3
220	BLOCK_3|D10	PD35945a	3	244	218	189	72	350	235	330	116	211.5	149.0	160.0	111.5	304.5	165.0	285.0	90.5	1	1	11	7.50	5.000000	1.804	4.168	7.016	3.591	2.637	8.928	3.475	0.863	0.2406228834	0.1418918257	0.3670075317	0.1815741236	0.0653053829	0.0035982527	0.0000000000	0.5388602779	0.8427571308	1	BL1	BL1	1	TRUE	0.52000	Basal	3
221	BLOCK_3|D2	PD31058a	3	132	167	78	151	108	151	232	8	119.5	145.0	76.0	120.0	191.0	169.0	312.0	20.0	0	0	0	0.00	5.000000	0.368	1.322	4.8	1.312	1.285	5.507	0.982	0.637	0.5257675438	0.0417580618	0.1940047742	0.1018882173	0.1365814029	0.0000000000	0.0000000000	0.6998971962	0.7764042076	0	M	M	0	FALSE	0.52000	Basal	3
222	BLOCK_3|D4	PD35941a	3	122	79	41	58	155	53	2101	11	729.0	792.0	549.5	439.5	561.0	264.0	1781.5	72.0	1	1	0	2.00	1.000000	1.409	3.499	5.594	3.27	2.805	6.81	2.191	2.075	0.3457218502	0.0794972419	0.4121518827	0.0487482195	0.1138808057	0.0000000000	0.0000000000	0.6486326737	0.7662148573	0	M	M	1	TRUE	0.36600	Basal	3
223	BLOCK_3|D5	PD31044a	3	116	122	57	34	411	98	4112	9	324.0	331.0	279.5	76.5	483.5	225.5	3858.5	60.0	0	1	0	1.00	15.000000	1.264	3.806	5.541	3.091	1.648	6.558	3.409	0.757	0.4591864342	0.1175113413	0.2716042355	0.0488320223	0.0906127562	0.0122532105	0.0000000000	0.6442483610	0.7848181164	0	M	M	1	TRUE	0.81200	Basal	3
224	BLOCK_3|D9	PD35930a	3	379	181	157	162	295	206	3057	26	354.0	321.0	202.5	129.5	426.0	288.5	2430.0	44.5	1	1	1	3.00	10.000000	2.279	4.443	5.829	4.778	4.799	7.23	3.445	3.091	0.3687513691	0.1099875201	0.3023412105	0.0700622557	0.1387375246	0.0101201199	0.0000000000	0.5039304313	0.8639254797	0	M	M	0	TRUE	0.65300	Basal	3
225	BLOCK_3|E1	PD31037a	3	1189	719	877	169	724	201	1536	223	1125.0	532.0	750.0	131.5	576.0	248.0	1284.5	148.5	2	1	3	2.00	60.000000	3.774	6.526	6.929	5.795	4.885	8.077	4.166	2.569	0.3176520005	0.1669584854	0.2631742859	0.0761857346	0.0788867362	0.0971427573	0.0000000000	0.6774492370	0.7602642373	1	LAR	LAR	0	TRUE	0.17000	Her2	3
226	BLOCK_3|E10	PD35944a	3	137	183	74	106	234	85	72	22	346.0	293.0	183.5	204.5	376.0	185.0	170.0	74.5	1	1	0	1.00	20.000000	2.216	4.861	6.449	4.689	3.459	7.227	4.471	1.463	0.3884184175	0.1182869758	0.2111666009	0.0788621929	0.1607776090	0.0424882039	0.0000000000	0.6165230365	0.8112719627	1	UNS	BL2	0	TRUE	0.57000	Basal	3
227	BLOCK_3|E2	PD35958a	3	502	286	381	266	562	223	681	57	294.5	220.0	228.5	147.0	431.5	131.5	821.0	65.5	3	1	1	1.00	15.000000	1.21	3.838	6.081	3.656	3.8	7.329	2.913	2.113	0.4371567803	0.0783518033	0.2049699652	0.1428772422	0.1366442090	0.0000000000	0.0000000000	0.7289162291	0.7533866162	0	UNS	M	1	TRUE	0.50000	Basal	3
228	BLOCK_3|E3	PD31081a	3	57	53	36	23	270	27	1948	12	36.5	67.5	57.0	16.5	259.5	60.5	2551.5	19.0	0	0	0	0.00	10.000000	0.657	2.127	5.194	1.267	0.879	6.94	2.627	0.408	0.4855362639	0.0637632630	0.3003001515	0.0149540744	0.1354462472	0.0000000000	0.0000000000	0.6870624162	0.7578738771	0	M	M	0	TRUE	0.43300	Basal	3
229	BLOCK_3|E4	PD35934a	3	61	109	34	12	308	46	1509	3	273.5	260.0	169.5	15.0	451.5	121.0	1375.5	14.5	1	0	0	0.00	10.000000	1.069	2.837	6.631	1.629	0.737	7.952	2.294	0	0.1378800991	0.1694863005	0.6103510044	0.0030165657	0.0792660302	0.0000000000	0.0000000000	0.7932513647	0.6092626277	0	BL2	BL2	0	FALSE	0.24100	Her2	3
230	BLOCK_3|E5	PD31045a	3	266	192	143	23	289	106	1486	3	142.0	110.5	88.0	20.0	196.5	60.0	1608.0	3.0	2	0	0	0.00	10.000000	2.044	4.541	6.373	4.777	3.655	6.684	3.307	1.592	0.3788991312	0.0538537665	0.3026526955	0.1193100247	0.1302280917	0.0150562905	0.0000000000	0.6514483058	0.7818393050	0	M	M	0	TRUE	0.23000	Basal	3
231	BLOCK_3|E6	PD31075a	3	123	82	70	81	393	22	315	20	175.0	123.5	89.0	52.0	430.0	27.5	295.0	18.5	0	1	0	1.00	5.000000	1.08	3.869	5.485	3.138	2.225	7.083	2.218	0.202	0.2702951763	0.0547605041	0.4448478923	0.0702629944	0.1598334329	0.0000000000	0.0000000000	0.7868093148	0.6509327482	0	LAR	LAR	0	FALSE	0.15000	Normal	2
232	BLOCK_3|E7	PD36020a	3	356	129	66	137	631	54	301	14	203.0	84.5	63.0	114.0	579.5	40.0	250.0	12.0	2	NA	0	NA	NA	NA	NA	NA	NA	NA	NA	NA	NA	NA	NA	NA	NA	NA	NA	NA	NA	NA	NA	NA	NA	NA	NA	NA	NA	NA
233	BLOCK_3|E8	PD36053a	3	22	709	720	48	674	208	60	57	13.5	428.5	413.5	28.0	374.0	152.0	36.5	30.5	NA	1	1	1.00	70.000000	4.759	7.153	7.255	7.594	5.937	8.418	4.17	3.349	0.1680024093	0.1440791308	0.2322861311	0.3324986576	0.0508518743	0.0722817969	0.0000000000	0.8172526407	0.6313135453	1	IM	BL1	0	TRUE	0.13400	Basal	NA
234	BLOCK_3|E9	PD35929a	3	1141	1086	930	447	949	313	2979	260	978.0	790.5	692.0	295.0	777.0	294.0	2847.5	216.0	3	1	3	2.50	80.000000	1.47	3.359	5.775	3.418	2.015	7.054	2.825	0.543	0.6172336083	0.1022952426	0.1922575005	0.0257324706	0.0611053949	0.0013757830	0.0000000000	0.6354150879	0.7986972700	0	UNS	M	1	TRUE	0.55000	Basal	3
235	BLOCK_3|F1	PD31037a	3	1061	345	623	94	428	295	1033	74	1125.0	532.0	750.0	131.5	576.0	248.0	1284.5	148.5	2	1	1	2.00	60.000000	3.774	6.526	6.929	5.795	4.885	8.077	4.166	2.569	0.3176520005	0.1669584854	0.2631742859	0.0761857346	0.0788867362	0.0971427573	0.0000000000	0.6774492370	0.7602642373	1	LAR	LAR	0	TRUE	0.17000	Her2	3
236	BLOCK_3|F10	PD35944a	3	555	403	293	303	518	285	268	127	346.0	293.0	183.5	204.5	376.0	185.0	170.0	74.5	2	1	1	1.00	20.000000	2.216	4.861	6.449	4.689	3.459	7.227	4.471	1.463	0.3884184175	0.1182869758	0.2111666009	0.0788621929	0.1607776090	0.0424882039	0.0000000000	0.6165230365	0.8112719627	1	UNS	BL2	0	TRUE	0.57000	Basal	3
237	BLOCK_3|F2	PD35958a	3	87	154	76	28	301	40	961	74	294.5	220.0	228.5	147.0	431.5	131.5	821.0	65.5	0	1	0	1.00	15.000000	1.21	3.838	6.081	3.656	3.8	7.329	2.913	2.113	0.4371567803	0.0783518033	0.2049699652	0.1428772422	0.1366442090	0.0000000000	0.0000000000	0.7289162291	0.7533866162	0	UNS	M	1	TRUE	0.50000	Basal	3
238	BLOCK_3|F3	PD31081a	3	16	82	78	10	249	94	3155	26	36.5	67.5	57.0	16.5	259.5	60.5	2551.5	19.0	0	0	0	0.00	10.000000	0.657	2.127	5.194	1.267	0.879	6.94	2.627	0.408	0.4855362639	0.0637632630	0.3003001515	0.0149540744	0.1354462472	0.0000000000	0.0000000000	0.6870624162	0.7578738771	0	M	M	0	TRUE	0.43300	Basal	3
239	BLOCK_3|F4	PD35934a	3	486	411	305	18	595	196	1242	26	273.5	260.0	169.5	15.0	451.5	121.0	1375.5	14.5	1	0	0	0.00	10.000000	1.069	2.837	6.631	1.629	0.737	7.952	2.294	0	0.1378800991	0.1694863005	0.6103510044	0.0030165657	0.0792660302	0.0000000000	0.0000000000	0.7932513647	0.6092626277	0	BL2	BL2	0	FALSE	0.24100	Her2	3
240	BLOCK_3|F5	PD31045a	3	18	29	33	17	104	14	1730	3	142.0	110.5	88.0	20.0	196.5	60.0	1608.0	3.0	0	0	0	0.00	10.000000	2.044	4.541	6.373	4.777	3.655	6.684	3.307	1.592	0.3788991312	0.0538537665	0.3026526955	0.1193100247	0.1302280917	0.0150562905	0.0000000000	0.6514483058	0.7818393050	0	M	M	0	TRUE	0.23000	Basal	3
241	BLOCK_3|F6	PD31075a	3	227	165	108	23	467	33	275	17	175.0	123.5	89.0	52.0	430.0	27.5	295.0	18.5	2	1	1	1.00	5.000000	1.08	3.869	5.485	3.138	2.225	7.083	2.218	0.202	0.2702951763	0.0547605041	0.4448478923	0.0702629944	0.1598334329	0.0000000000	0.0000000000	0.7868093148	0.6509327482	0	LAR	LAR	0	FALSE	0.15000	Normal	2
242	BLOCK_3|F7	PD36020a	3	50	40	60	91	528	26	199	10	203.0	84.5	63.0	114.0	579.5	40.0	250.0	12.0	0	NA	0	NA	NA	NA	NA	NA	NA	NA	NA	NA	NA	NA	NA	NA	NA	NA	NA	NA	NA	NA	NA	NA	NA	NA	NA	NA	NA	NA
243	BLOCK_3|F8	PD36053a	3	5	148	107	8	74	96	13	4	13.5	428.5	413.5	28.0	374.0	152.0	36.5	30.5	NA	1	0	1.00	70.000000	4.759	7.153	7.255	7.594	5.937	8.418	4.17	3.349	0.1680024093	0.1440791308	0.2322861311	0.3324986576	0.0508518743	0.0722817969	0.0000000000	0.8172526407	0.6313135453	1	IM	BL1	0	TRUE	0.13400	Basal	NA
244	BLOCK_3|F9	PD35929a	3	815	495	454	143	605	275	2716	172	978.0	790.5	692.0	295.0	777.0	294.0	2847.5	216.0	2	1	2	2.50	80.000000	1.47	3.359	5.775	3.418	2.015	7.054	2.825	0.543	0.6172336083	0.1022952426	0.1922575005	0.0257324706	0.0611053949	0.0013757830	0.0000000000	0.6354150879	0.7986972700	0	UNS	M	1	TRUE	0.55000	Basal	3
245	BLOCK_3|G10	PD31041a	3	554	329	261	376	591	163	230	73	866.0	599.0	454.0	354.5	919.5	294.0	277.0	123.5	2	1	1	1.50	15.000000	1.397	4.084	6.665	2.972	1.609	7.934	3.131	1.603	0.4962243653	0.1543584964	0.1259732306	0.1545567126	0.0688871951	0.0000000000	0.0000000000	0.7293555666	0.7413164596	0	BL1	BL1	0	TRUE	0.71100	Basal	3
246	BLOCK_3|G2	PD35955a	3	514	320	409	38	593	283	1569	58	810.5	358.0	409.0	247.5	677.5	281.0	1381.0	98.0	1	1	1	1.00	30.000000	2.114	3.923	6.791	3.353	2.992	8.525	3.59	0.772	0.3041570075	0.1221735222	0.2711112546	0.1817187344	0.1208394813	0.0000000000	0.0000000000	0.6919236735	0.7503681974	1	BL2	BL2	1	TRUE	0.38000	Her2	3
247	BLOCK_3|G4	PD35933a	3	161	96	65	36	367	120	3216	14	127.0	65.0	79.0	47.0	369.0	79.5	2734.5	11.0	1	0	0	0.00	5.000000	1.813	4.507	6.346	3.426	2.383	7.332	3.618	3.151	0.4005949662	0.1233585944	0.2598942907	0.0693507382	0.1316399704	0.0151614401	0.0000000000	0.6819849536	0.7646593495	0	M	M	1	TRUE	0.50700	Basal	3
248	BLOCK_3|G5	PD35948a	3	26	0	24	24	175	17	661	1	20.5	36.5	28.0	21.5	193.5	23.5	627.5	60.0	0	0	0	0.00	5.000000	0.343	1.03	5.47	0.809	0.192	6.746	2.048	0.076	0.3841867963	0.0998987595	0.3785577424	0.0028122745	0.1226365342	0.0119078931	0.0000000000	0.6304108173	0.7814309737	0	LAR	LAR	0	FALSE	0.75700	Her2	2
249	BLOCK_3|G6	PD31068a	3	444	212	178	51	467	96	145	261	254.0	141.5	121.5	45.0	359.0	75.5	166.0	136.5	2	1	1	1.00	10.000000	2.51	4.894	6.176	3.94	3.307	6.7	3.104	3.83	0.4661997996	0.0977473940	0.2039089497	0.0659238280	0.1261799014	0.0400401274	0.0000000000	0.6337243170	0.8056264048	0	BL1	BL1	1	TRUE	0.36000	Basal	3
250	BLOCK_3|G8	PD36024a	3	588	727	464	170	731	211	1924	69	327.0	390.5	261.5	102.0	486.5	133.5	2736.5	37.0	2	1	1	1.00	10.000000	0.398	2.252	5.7	1.368	0.712	7.329	1.258	0	0.6071275219	0.1287456372	0.0978214263	0.0052463981	0.1610590165	0.0000000000	0.0000000000	0.6979954440	0.7740147534	0	M	M	0	TRUE	0.76000	Basal	3
251	BLOCK_3|G9	PD35928a	3	2451	1247	1137	1490	1127	979	1094	81	1253.5	657.0	636.0	791.5	680.5	557.0	1276.5	43.5	3	1	1	1.00	20.000000	1.261	3.045	5.323	3.739	3.761	7.425	2.66	0.515	0.4695632957	0.1053381351	0.1583620340	0.1096172274	0.1571193078	0.0000000000	0.0000000000	0.6655479864	0.7921194869	0	BL1	BL1	0	TRUE	0.71800	Basal	3
252	BLOCK_3|H10	PD31041a	3	1178	869	647	333	1248	425	324	174	866.0	599.0	454.0	354.5	919.5	294.0	277.0	123.5	2	1	2	1.50	15.000000	1.397	4.084	6.665	2.972	1.609	7.934	3.131	1.603	0.4962243653	0.1543584964	0.1259732306	0.1545567126	0.0688871951	0.0000000000	0.0000000000	0.7293555666	0.7413164596	0	BL1	BL1	0	TRUE	0.71100	Basal	3
253	BLOCK_3|H2	PD35955a	3	1107	396	409	457	762	279	1193	138	810.5	358.0	409.0	247.5	677.5	281.0	1381.0	98.0	3	1	1	1.00	30.000000	2.114	3.923	6.791	3.353	2.992	8.525	3.59	0.772	0.3041570075	0.1221735222	0.2711112546	0.1817187344	0.1208394813	0.0000000000	0.0000000000	0.6919236735	0.7503681974	1	BL2	BL2	1	TRUE	0.38000	Her2	3
254	BLOCK_3|H4	PD35933a	3	93	34	93	58	371	39	2253	8	127.0	65.0	79.0	47.0	369.0	79.5	2734.5	11.0	0	0	0	0.00	5.000000	1.813	4.507	6.346	3.426	2.383	7.332	3.618	3.151	0.4005949662	0.1233585944	0.2598942907	0.0693507382	0.1316399704	0.0151614401	0.0000000000	0.6819849536	0.7646593495	0	M	M	1	TRUE	0.50700	Basal	3
255	BLOCK_3|H5	PD35948a	3	15	73	32	19	212	30	594	119	20.5	36.5	28.0	21.5	193.5	23.5	627.5	60.0	1	0	0	0.00	5.000000	0.343	1.03	5.47	0.809	0.192	6.746	2.048	0.076	0.3841867963	0.0998987595	0.3785577424	0.0028122745	0.1226365342	0.0119078931	0.0000000000	0.6304108173	0.7814309737	0	LAR	LAR	0	FALSE	0.75700	Her2	2
256	BLOCK_3|H6	PD31068a	3	64	71	65	39	251	55	187	12	254.0	141.5	121.5	45.0	359.0	75.5	166.0	136.5	1	1	0	1.00	10.000000	2.51	4.894	6.176	3.94	3.307	6.7	3.104	3.83	0.4661997996	0.0977473940	0.2039089497	0.0659238280	0.1261799014	0.0400401274	0.0000000000	0.6337243170	0.8056264048	0	BL1	BL1	1	TRUE	0.36000	Basal	3
257	BLOCK_3|H8	PD36024a	3	66	54	59	34	242	56	3549	5	327.0	390.5	261.5	102.0	486.5	133.5	2736.5	37.0	0	1	0	1.00	10.000000	0.398	2.252	5.7	1.368	0.712	7.329	1.258	0	0.6071275219	0.1287456372	0.0978214263	0.0052463981	0.1610590165	0.0000000000	0.0000000000	0.6979954440	0.7740147534	0	M	M	0	TRUE	0.76000	Basal	3
258	BLOCK_3|H9	PD35928a	3	56	67	135	93	234	135	1459	6	1253.5	657.0	636.0	791.5	680.5	557.0	1276.5	43.5	0	1	0	1.00	20.000000	1.261	3.045	5.323	3.739	3.761	7.425	2.66	0.515	0.4695632957	0.1053381351	0.1583620340	0.1096172274	0.1571193078	0.0000000000	0.0000000000	0.6655479864	0.7921194869	0	BL1	BL1	0	TRUE	0.71800	Basal	3
259	BLOCK_3|I1	PD35938a	3	1183	357	346	580	796	383	966	79	1496.5	880.5	716.0	638.5	834.0	562.5	868.5	63.0	3	1	1	9.50	NA	3.539	6.22	7.692	5.495	4.405	8.322	4.478	3.852	0.3823229377	0.1606686711	0.1086309940	0.2259178832	0.0840326279	0.0384268862	0.0000000000	0.6551159466	0.7788185111	1	IM	BL1	1	FALSE	0.28000	Basal	3
260	BLOCK_3|I10	PD31032a	3	67	110	230	37	171	66	724	3	44.0	67.5	131.0	27.0	150.5	43.5	913.0	2.5	0	0	0	0.00	NA	0	1.575	4.222	1.12	0.508	6.263	1.996	0.305	0.5369197309	0.0415698732	0.2252405258	0.0629411456	0.1333287245	0.0000000000	0.0000000000	0.6299923549	0.8059407933	0	LAR	LAR	0	FALSE	0.72900	LumA	2
261	BLOCK_3|I2	PD35953a	3	1041	465	453	56	754	244	75	314	758.0	353.5	274.0	54.0	557.5	200.0	91.0	193.0	1	1	5	3.00	20.000000	2.087	4.404	6.149	3.924	3.506	7.297	3.138	0.549	0.5552424579	0.1338673189	0.1569802620	0.0486874193	0.0841749455	0.0210475964	0.0000000000	0.6245345953	0.8070410904	0	BL1	BL1	1	TRUE	0.51000	Basal	3
262	BLOCK_3|I3	PD31072a	3	492	151	165	203	412	88	926	9	335.0	117.5	118.5	126.5	302.0	95.5	1223.0	5.5	2	0	0	0.00	15.000000	1.946	3.896	5.939	3.806	2.258	7.64	2.767	2.261	0.4123147893	0.1187466853	0.2370931910	0.1361759622	0.0956693722	0.0000000000	0.0000000000	0.6175718798	0.8030471101	0	BL2	BL2	0	TRUE	0.46000	Basal	3
263	BLOCK_3|I4	PD35932a	3	198	191	60	39	484	130	2885	22	183.5	167.0	67.5	27.0	436.5	108.5	3530.5	17.0	1	1	1	1.00	10.000000	2.553	5.007	6.78	3.651	2.677	7.286	3.851	3.696	0.4077432976	0.1157068147	0.2473244707	0.0652403334	0.1208283931	0.0431566904	0.0000000000	0.4997098692	0.8679805906	1	BL1	BL1	1	TRUE	0.46000	Basal	3
264	BLOCK_3|I5	PD31042a	3	1098	339	348	213	661	149	730	29	1598.0	1162.5	1026.5	449.5	1027.0	460.5	751.5	79.5	3	1	0	1.00	5.000000	2.043	4.17	6.453	4.184	3.707	6.974	3.183	1.575	0.2409479781	0.0713428176	0.4916681420	0.1113722358	0.0846688265	0.0000000000	0.0000000000	0.5129480836	0.8662336603	0	M	M	0	FALSE	0.37100	Basal	2
265	BLOCK_3|I6	PD31066a	3	456	532	325	198	519	214	1223	95	339.5	337.5	187.0	160.0	393.5	136.0	1091.5	57.0	2	0	0	0.00	1.000000	2.522	5.3	6.15	4.851	3.898	7.041	3.513	3.269	0.3323221878	0.1529843647	0.2265552643	0.1567673850	0.1265251628	0.0048456354	0.0000000000	0.4947385756	0.8690831501	0	UNS	BL2	0	TRUE	0.33000	Basal	3
266	BLOCK_3|I7	PD35982a	3	532	195	265	14	432	66	39	85	351.0	133.0	166.0	20.5	385.5	75.5	31.5	53.5	1	1	3	1.50	10.000000	2.758	5.019	7.861	4.95	3.794	9.228	3.492	0.203	0.1215052225	0.2083430492	0.5315980547	0.0160439029	0.0961364539	0.0263733168	0.0000000000	0.6882091094	0.7266968619	0	NA	BL2	1	FALSE	0.18300	Basal	3
267	BLOCK_3|I8	PD36047a	3	837	396	288	295	572	228	1581	113	735.0	408.5	269.5	178.5	544.5	178.0	1425.5	69.5	2	0	0	0.00	5.000000	2.559	5.17	7.198	4.582	3.71	8.389	3.586	0.913	0.4132518376	0.2022481335	0.2004229656	0.0623565290	0.0965488586	0.0251716757	0.0000000000	0.7343733178	0.7207829938	1	NA	BL1	0	FALSE	0.42000	Basal	3
268	BLOCK_3|I9	PD35927a	3	47	90	71	50	196	30	345	24	188.5	387.0	194.5	146.5	431.5	201.0	467.0	27.0	0	0	0	0.00	NA	1.619	3.649	5.365	3.825	2.469	6.482	1.39	2.021	0.3185066275	0.0196386475	0.4152594080	0.1091452859	0.1374500311	0.0000000000	0.0000000000	0.7679848260	0.6759214459	0	LAR	LAR	0	FALSE	0.34600	Her2	2
269	BLOCK_3|J1	PD35938a	3	1810	1404	1086	697	872	742	771	47	1496.5	880.5	716.0	638.5	834.0	562.5	868.5	63.0	3	1	18	9.50	NA	3.539	6.22	7.692	5.495	4.405	8.322	4.478	3.852	0.3823229377	0.1606686711	0.1086309940	0.2259178832	0.0840326279	0.0384268862	0.0000000000	0.6551159466	0.7788185111	1	IM	BL1	1	FALSE	0.28000	Basal	3
270	BLOCK_3|J10	PD31032a	3	21	25	32	17	130	21	1102	2	44.0	67.5	131.0	27.0	150.5	43.5	913.0	2.5	0	0	0	0.00	NA	0	1.575	4.222	1.12	0.508	6.263	1.996	0.305	0.5369197309	0.0415698732	0.2252405258	0.0629411456	0.1333287245	0.0000000000	0.0000000000	0.6299923549	0.8059407933	0	LAR	LAR	0	FALSE	0.72900	LumA	2
271	BLOCK_3|J2	PD35953a	3	475	242	95	52	361	156	107	72	758.0	353.5	274.0	54.0	557.5	200.0	91.0	193.0	1	1	1	3.00	20.000000	2.087	4.404	6.149	3.924	3.506	7.297	3.138	0.549	0.5552424579	0.1338673189	0.1569802620	0.0486874193	0.0841749455	0.0210475964	0.0000000000	0.6245345953	0.8070410904	0	BL1	BL1	1	TRUE	0.51000	Basal	3
272	BLOCK_3|J3	PD31072a	3	178	84	72	50	192	103	1520	2	335.0	117.5	118.5	126.5	302.0	95.5	1223.0	5.5	0	0	0	0.00	15.000000	1.946	3.896	5.939	3.806	2.258	7.64	2.767	2.261	0.4123147893	0.1187466853	0.2370931910	0.1361759622	0.0956693722	0.0000000000	0.0000000000	0.6175718798	0.8030471101	0	BL2	BL2	0	TRUE	0.46000	Basal	3
273	BLOCK_3|J4	PD35932a	3	169	143	75	15	389	87	4176	12	183.5	167.0	67.5	27.0	436.5	108.5	3530.5	17.0	0	1	0	1.00	10.000000	2.553	5.007	6.78	3.651	2.677	7.286	3.851	3.696	0.4077432976	0.1157068147	0.2473244707	0.0652403334	0.1208283931	0.0431566904	0.0000000000	0.4997098692	0.8679805906	1	BL1	BL1	1	TRUE	0.46000	Basal	3
274	BLOCK_3|J5	PD31042a	3	2098	1986	1705	686	1393	772	773	130	1598.0	1162.5	1026.5	449.5	1027.0	460.5	751.5	79.5	3	1	2	1.00	5.000000	2.043	4.17	6.453	4.184	3.707	6.974	3.183	1.575	0.2409479781	0.0713428176	0.4916681420	0.1113722358	0.0846688265	0.0000000000	0.0000000000	0.5129480836	0.8662336603	0	M	M	0	FALSE	0.37100	Basal	2
275	BLOCK_3|J6	PD31066a	3	223	143	49	122	268	58	960	19	339.5	337.5	187.0	160.0	393.5	136.0	1091.5	57.0	2	0	0	0.00	1.000000	2.522	5.3	6.15	4.851	3.898	7.041	3.513	3.269	0.3323221878	0.1529843647	0.2265552643	0.1567673850	0.1265251628	0.0048456354	0.0000000000	0.4947385756	0.8690831501	0	UNS	BL2	0	TRUE	0.33000	Basal	3
276	BLOCK_3|J7	PD35982a	3	170	71	67	27	339	85	24	22	351.0	133.0	166.0	20.5	385.5	75.5	31.5	53.5	0	1	0	1.50	10.000000	2.758	5.019	7.861	4.95	3.794	9.228	3.492	0.203	0.1215052225	0.2083430492	0.5315980547	0.0160439029	0.0961364539	0.0263733168	0.0000000000	0.6882091094	0.7266968619	0	NA	BL2	1	FALSE	0.18300	Basal	3
277	BLOCK_3|J8	PD36047a	3	633	421	251	62	517	128	1270	26	735.0	408.5	269.5	178.5	544.5	178.0	1425.5	69.5	2	0	0	0.00	5.000000	2.559	5.17	7.198	4.582	3.71	8.389	3.586	0.913	0.4132518376	0.2022481335	0.2004229656	0.0623565290	0.0965488586	0.0251716757	0.0000000000	0.7343733178	0.7207829938	1	NA	BL1	0	FALSE	0.42000	Basal	3
278	BLOCK_3|J9	PD35927a	3	330	684	318	243	667	372	589	30	188.5	387.0	194.5	146.5	431.5	201.0	467.0	27.0	2	0	0	0.00	NA	1.619	3.649	5.365	3.825	2.469	6.482	1.39	2.021	0.3185066275	0.0196386475	0.4152594080	0.1091452859	0.1374500311	0.0000000000	0.0000000000	0.7679848260	0.6759214459	0	LAR	LAR	0	FALSE	0.34600	Her2	2
279	BLOCK_3|K1	PD35936a	3	86	101	61	28	144	43	202	6	109.0	51.0	54.5	29.0	150.5	66.0	238.5	11.5	0	0	0	0.00	5.000000	1.516	2.871	5.587	2.962	1.858	6.845	2.58	0.593	0.4803122011	0.1411371293	0.2282692432	0.0221441896	0.1218199488	0.0063172880	0.0000000000	0.4229014980	0.9066571509	NA	NA	NA	0	FALSE	0.82800	LumB	2
280	BLOCK_3|K10	PD31030a	3	45	90	66	46	87	22	412	3	170.5	183.0	154.5	63.0	215.0	62.5	439.5	22.0	0	0	0	0.00	5.000000	1.184	3.148	5.635	3.492	2.474	6.88	2.006	0.722	0.4045445930	0.0999953835	0.3219835349	0.0554489400	0.1180275485	0.0000000000	0.0000000000	0.6753870210	0.7594940928	0	M	M	0	FALSE	0.72000	Basal	2
281	BLOCK_3|K3	PD31067a	3	611	155	215	133	241	62	3198	54	845.0	423.0	314.0	245.0	461.5	156.0	2004.5	82.0	2	1	1	1.50	5.000000	2.422	5.204	6.996	4.582	5.74	7.993	3.84	1.273	0.2450655825	0.1857585870	0.3952447231	0.0406127450	0.1139427777	0.0193755847	0.0000000000	0.6701238577	0.7458002885	0	UNS	M	1	FALSE	0.51000	Basal	3
282	BLOCK_3|K4	PD31028a	3	572	517	475	227	511	197	239	76	499.0	409.0	344.0	200.0	474.5	166.5	239.0	53.5	1	1	1	1.00	5.000000	1.733	3.672	5.628	3.965	2.885	7.303	3.545	1.015	0.4875907187	0.1422511312	0.2385206843	0.0359255663	0.0914883394	0.0042235601	0.0000000000	0.6355675906	0.7904209669	0	BL2	BL2	0	TRUE	0.53000	Basal	3
283	BLOCK_3|K5	PD31033a	3	44	67	37	32	136	66	594	6	45.0	68.5	41.0	23.0	151.5	50.5	623.0	3.0	0	0	0	0.00	1.000000	0.855	2.989	5.619	2.515	1.542	7.61	2.047	0.428	0.2201411496	0.0714335507	0.5938138418	0.0098436795	0.1018594052	0.0029083731	0.0000000000	0.7285936068	0.6848763289	0	LAR	LAR	0	FALSE	0.34000	Her2	2
284	BLOCK_3|K6	PD35957a	3	772	242	282	21	633	136	6376	168	500.5	235.5	211.0	19.0	805.5	117.5	5937.5	146.0	2	1	12	7.50	25.000000	1.898	3.685	6.574	3.594	2.342	7.418	3.46	1.499	0.3866151865	0.1183805322	0.2253604097	0.1792363428	0.0904075287	0.0000000000	0.0000000000	0.7128275255	0.7456580307	1	BL1	BL1	1	TRUE	0.58000	Basal	3
285	BLOCK_3|K7	PD35981a	3	285	268	220	30	667	151	296	23	285.0	234.5	214.0	23.0	635.0	107.0	292.5	26.5	2	0	0	0.00	20.000000	2.744	5.049	7.399	5.06	3.839	8.635	3.8	2.133	0.2880113913	0.1125021599	0.2266026170	0.2651243127	0.1077595190	0.0000000000	0.0000000000	0.7934699249	0.6794524786	1	BL2	BL2	0	FALSE	0.28000	Basal	3
286	BLOCK_3|K8	PD36042a	3	1456	768	643	184	903	354	1241	163	840.5	574.5	487.5	161.5	763.5	322.0	703.5	97.5	2	1	6	3.50	10.000000	3.291	5.925	7.206	5.491	4.621	8.498	4.148	2.02	0.2605629744	0.1215674172	0.3181654433	0.1636516524	0.1036780999	0.0323744128	0.0000000000	0.6288940169	0.7863556002	1	LAR	LAR	0	FALSE	0.22000	Her2	3
287	BLOCK_3|K9	PD35926a	3	82	120	89	17	565	41	2601	5	407.5	180.0	137.5	90.0	622.0	70.5	2050.0	12.5	1	0	0	0.00	10.000000	1.975	3.615	7.82	2.928	2.366	8.385	2.981	0.787	0.3534951569	0.2857568582	0.2004179248	0.0391434838	0.0869319180	0.0342546584	0.0000000000	0.6383581999	0.7716347419	1	UNS	BL1	1	TRUE	0.36000	Basal	3
288	BLOCK_3|L1	PD35936a	3	132	1	48	30	157	89	275	17	109.0	51.0	54.5	29.0	150.5	66.0	238.5	11.5	0	0	0	0.00	5.000000	1.516	2.871	5.587	2.962	1.858	6.845	2.58	0.593	0.4803122011	0.1411371293	0.2282692432	0.0221441896	0.1218199488	0.0063172880	0.0000000000	0.4229014980	0.9066571509	NA	NA	NA	0	FALSE	0.82800	LumB	2
289	BLOCK_3|L10	PD31030a	3	296	276	243	80	343	103	467	41	170.5	183.0	154.5	63.0	215.0	62.5	439.5	22.0	2	0	NA	0.00	5.000000	1.184	3.148	5.635	3.492	2.474	6.88	2.006	0.722	0.4045445930	0.0999953835	0.3219835349	0.0554489400	0.1180275485	0.0000000000	0.0000000000	0.6753870210	0.7594940928	0	M	M	0	FALSE	0.72000	Basal	2
290	BLOCK_3|L3	PD31067a	3	1079	691	413	357	682	250	811	110	845.0	423.0	314.0	245.0	461.5	156.0	2004.5	82.0	3	1	2	1.50	5.000000	2.422	5.204	6.996	4.582	5.74	7.993	3.84	1.273	0.2450655825	0.1857585870	0.3952447231	0.0406127450	0.1139427777	0.0193755847	0.0000000000	0.6701238577	0.7458002885	0	UNS	M	1	FALSE	0.51000	Basal	3
291	BLOCK_3|L4	PD31028a	3	426	301	213	173	438	136	239	31	499.0	409.0	344.0	200.0	474.5	166.5	239.0	53.5	2	1	0	1.00	5.000000	1.733	3.672	5.628	3.965	2.885	7.303	3.545	1.015	0.4875907187	0.1422511312	0.2385206843	0.0359255663	0.0914883394	0.0042235601	0.0000000000	0.6355675906	0.7904209669	0	BL2	BL2	0	TRUE	0.53000	Basal	3
292	BLOCK_3|L5	PD31033a	3	46	70	45	14	167	35	652	0	45.0	68.5	41.0	23.0	151.5	50.5	623.0	3.0	0	0	0	0.00	1.000000	0.855	2.989	5.619	2.515	1.542	7.61	2.047	0.428	0.2201411496	0.0714335507	0.5938138418	0.0098436795	0.1018594052	0.0029083731	0.0000000000	0.7285936068	0.6848763289	0	LAR	LAR	0	FALSE	0.34000	Her2	2
293	BLOCK_3|L6	PD35957a	3	229	229	140	17	978	99	5499	124	500.5	235.5	211.0	19.0	805.5	117.5	5937.5	146.0	1	1	3	7.50	25.000000	1.898	3.685	6.574	3.594	2.342	7.418	3.46	1.499	0.3866151865	0.1183805322	0.2253604097	0.1792363428	0.0904075287	0.0000000000	0.0000000000	0.7128275255	0.7456580307	1	BL1	BL1	1	TRUE	0.58000	Basal	3
294	BLOCK_3|L7	PD35981a	3	285	201	208	16	603	63	289	30	285.0	234.5	214.0	23.0	635.0	107.0	292.5	26.5	1	0	0	0.00	20.000000	2.744	5.049	7.399	5.06	3.839	8.635	3.8	2.133	0.2880113913	0.1125021599	0.2266026170	0.2651243127	0.1077595190	0.0000000000	0.0000000000	0.7934699249	0.6794524786	1	BL2	BL2	0	FALSE	0.28000	Basal	3
295	BLOCK_3|L8	PD36042a	3	225	381	332	139	624	290	166	32	840.5	574.5	487.5	161.5	763.5	322.0	703.5	97.5	NA	1	1	3.50	10.000000	3.291	5.925	7.206	5.491	4.621	8.498	4.148	2.02	0.2605629744	0.1215674172	0.3181654433	0.1636516524	0.1036780999	0.0323744128	0.0000000000	0.6288940169	0.7863556002	1	LAR	LAR	0	FALSE	0.22000	Her2	3
296	BLOCK_3|L9	PD35926a	3	733	240	186	163	679	100	1499	20	407.5	180.0	137.5	90.0	622.0	70.5	2050.0	12.5	2	0	0	0.00	10.000000	1.975	3.615	7.82	2.928	2.366	8.385	2.981	0.787	0.3534951569	0.2857568582	0.2004179248	0.0391434838	0.0869319180	0.0342546584	0.0000000000	0.6383581999	0.7716347419	1	UNS	BL1	1	TRUE	0.36000	Basal	3
297	BLOCK_4|A2	PD31029a	4	23	175	91	70	308	152	911	7	38.0	161.0	86.5	59.0	296.5	100.0	935.0	19.0	1	1	7	10.00	70.000000	2.626	5.202	6.758	4.22	3.258	7.861	3.824	2.979	0.4192069187	0.0903597244	0.1605872790	0.1864430144	0.1365847447	0.0068183188	0.0000000000	0.8154141090	0.7064433876	1	BL1	BL1	1	TRUE	0.54000	Basal	3
298	BLOCK_4|A3	PD36071a	4	64	576	215	74	279	156	1580	64	154.5	526.0	240.0	109.5	344.5	187.0	1653.0	42.0	1	0	0	0.00	5.000000	1.099	3.251	5.825	3.024	3.531	6.578	1.902	0.591	0.3349177140	0.0450405997	0.2875506490	0.0824624606	0.2500285766	0.0000000000	0.0000000000	0.7601841820	0.7225210355	0	UNS	M	0	FALSE	0.67000	Basal	3
299	BLOCK_4|A4	PD36033a	4	625	385	408	102	571	144	34	58	534.0	480.0	430.0	102.0	625.5	206.5	26.0	46.5	2	0	0	0.00	5.000000	2.713	5.264	5.985	4.375	4.769	6.497	2.754	4.669	0.3511681662	0.0419726158	0.3419205503	0.0580751287	0.1720489616	0.0348145774	0.0000000000	0.6678039580	0.7669243292	0	MSL	M	1	TRUE	0.51800	Basal	3
300	BLOCK_4|A7	PD36043a	4	0	3	8	8	32	1	13	0	0.5	9.5	18.5	5.5	18.0	0.5	11.0	0.0	NA	1	7	7.00	10.000000	1.154	3.142	6.115	1.47	1.156	7.644	1.843	0.074	0.2525838225	0.1637360173	0.5287755221	0.0106072952	0.0381352896	0.0061620532	0.0000000000	0.8120246421	0.5941911602	0	LAR	LAR	0	TRUE	0.39000	Her2	3
301	BLOCK_4|B2	PD31029a	4	53	147	82	48	285	48	959	31	38.0	161.0	86.5	59.0	296.5	100.0	935.0	19.0	0	1	13	10.00	70.000000	2.626	5.202	6.758	4.22	3.258	7.861	3.824	2.979	0.4192069187	0.0903597244	0.1605872790	0.1864430144	0.1365847447	0.0068183188	0.0000000000	0.8154141090	0.7064433876	1	BL1	BL1	1	TRUE	0.54000	Basal	3
302	BLOCK_4|B3	PD36071a	4	245	476	265	145	410	218	1726	20	154.5	526.0	240.0	109.5	344.5	187.0	1653.0	42.0	1	0	0	0.00	5.000000	1.099	3.251	5.825	3.024	3.531	6.578	1.902	0.591	0.3349177140	0.0450405997	0.2875506490	0.0824624606	0.2500285766	0.0000000000	0.0000000000	0.7601841820	0.7225210355	0	UNS	M	0	FALSE	0.67000	Basal	3
303	BLOCK_4|B4	PD36033a	4	443	575	452	102	680	269	18	35	534.0	480.0	430.0	102.0	625.5	206.5	26.0	46.5	2	0	0	0.00	5.000000	2.713	5.264	5.985	4.375	4.769	6.497	2.754	4.669	0.3511681662	0.0419726158	0.3419205503	0.0580751287	0.1720489616	0.0348145774	0.0000000000	0.6678039580	0.7669243292	0	MSL	M	1	TRUE	0.51800	Basal	3
304	BLOCK_4|B7	PD36043a	4	1	16	29	3	4	0	9	0	0.5	9.5	18.5	5.5	18.0	0.5	11.0	0.0	NA	1	7	7.00	10.000000	1.154	3.142	6.115	1.47	1.156	7.644	1.843	0.074	0.2525838225	0.1637360173	0.5287755221	0.0106072952	0.0381352896	0.0061620532	0.0000000000	0.8120246421	0.5941911602	0	LAR	LAR	0	TRUE	0.39000	Her2	3
305	BLOCK_4|C2	PD31140a	4	4051	2931	2181	1194	1099	1151	990	214	3508.5	2328.0	2087.5	842.0	1218.5	934.5	1185.5	240.0	3	0	0	0.00	20.000000	1.214	3.996	6.608	3.594	2.804	8.395	3.481	0.831	0.3365676996	0.1819265021	0.2587594962	0.1426555419	0.0800907602	0.0000000000	0.0000000000	0.7091825715	0.7305660929	0	BL1	BL1	1	TRUE	0.59000	Basal	3
306	BLOCK_4|C3	PD31142a	4	908	800	1212	73	1364	617	363	376	1241.0	956.5	1318.0	328.5	1363.5	665.5	424.5	376.0	2	1	3	2.50	90.000000	2.598	4.923	6.145	5.091	4.401	7.421	2.78	3.227	0.5205272772	0.0649078042	0.1859421759	0.1014419788	0.1076624903	0.0195182736	0.0000000000	0.6904269336	0.7812574099	1	NA	BL1	0	FALSE	0.33000	Basal	3
307	BLOCK_4|C7	PD36040a	4	0	10	1	1	3	5	6	0	1.5	11.5	2.5	1.5	2.5	3.5	3.5	1.0	NA	1	11	11.50	10.000000	0.673	2.668	6.644	1.622	0.976	8.776	3.572	0.083	0.2261562329	0.2561306159	0.3043530749	0.1522664087	0.0610936676	0.0000000000	0.0000000000	0.6245586144	0.7809380300	0	LAR	LAR	0	FALSE	0.54700	Her2	3
308	BLOCK_4|D2	PD31140a	4	2966	1725	1994	490	1338	718	1381	266	3508.5	2328.0	2087.5	842.0	1218.5	934.5	1185.5	240.0	3	0	0	0.00	20.000000	1.214	3.996	6.608	3.594	2.804	8.395	3.481	0.831	0.3365676996	0.1819265021	0.2587594962	0.1426555419	0.0800907602	0.0000000000	0.0000000000	0.7091825715	0.7305660929	0	BL1	BL1	1	TRUE	0.59000	Basal	3
309	BLOCK_4|D3	PD31142a	4	1574	1113	1424	584	1363	714	486	376	1241.0	956.5	1318.0	328.5	1363.5	665.5	424.5	376.0	3	1	2	2.50	90.000000	2.598	4.923	6.145	5.091	4.401	7.421	2.78	3.227	0.5205272772	0.0649078042	0.1859421759	0.1014419788	0.1076624903	0.0195182736	0.0000000000	0.6904269336	0.7812574099	1	NA	BL1	0	FALSE	0.33000	Basal	3
310	BLOCK_4|D7	PD36040a	4	3	13	4	2	2	2	1	2	1.5	11.5	2.5	1.5	2.5	3.5	3.5	1.0	NA	1	12	11.50	10.000000	0.673	2.668	6.644	1.622	0.976	8.776	3.572	0.083	0.2261562329	0.2561306159	0.3043530749	0.1522664087	0.0610936676	0.0000000000	0.0000000000	0.6245586144	0.7809380300	0	LAR	LAR	0	FALSE	0.54700	Her2	3
311	BLOCK_4|E2	PD31133a	4	111	967	682	102	896	480	170	56	177.0	602.5	438.0	111.5	719.5	324.0	1032.5	51.5	NA	0	0	0.00	10.000000	2.538	5.148	7.035	4.699	3.881	8.52	3.897	1.246	0.1854213282	0.1995832045	0.4253943547	0.0299802932	0.1069362493	0.0526845701	0.0000000000	0.7842185017	0.6398875149	0	LAR	LAR	0	FALSE	0.41000	Her2	2
312	BLOCK_4|E3	PD35988a	4	267	392	105	31	590	248	892	50	970.0	751.5	381.5	470.0	785.0	401.0	601.0	134.5	2	1	1	1.00	15.000000	1.995	4.188	6.067	3.347	2.949	7.259	2.841	3.128	0.4285605833	0.0626996347	0.2382369796	0.1670971107	0.1034056917	0.0000000000	0.0000000000	0.7202465737	0.7498619017	0	M	M	0	TRUE	0.30000	Basal	3
313	BLOCK_4|E4	PD36031a	4	27	13	10	4	73	20	5132	6	66.0	70.5	76.5	18.5	188.5	55.0	5510.0	7.0	0	1	9	11.00	10.000000	0.764	2.91	5.494	1.022	1.192	7.33	3.259	0.212	0.2782078278	0.0358616172	0.5329636654	0.1089493678	0.0440175218	0.0000000000	0.0000000000	0.5581852308	0.8365483253	0	BL2	BL2	0	TRUE	0.41000	Basal	3
314	BLOCK_4|E6	PD31051a	4	44	220	39	7	632	54	3252	4	60.0	219.5	56.5	9.5	731.0	51.0	2759.5	3.0	0	1	3	4.00	5.333333	2.035	4.502	6.853	4.184	3.272	7.398	3.3	2.498	0.3216501093	0.0942257919	0.3633660340	0.1229333015	0.0966700744	0.0011546889	0.0000000000	0.7167857882	0.7226813415	0	M	M	1	TRUE	0.66000	Basal	3
315	BLOCK_4|E7	PD36032a	4	1	6	11	0	5	1	2	1	2.0	4.5	8.5	3.0	3.0	2.0	1.5	0.5	NA	1	9	11.50	5.000000	0.392	1.782	7.255	1.601	0.391	7.664	2.209	0.125	0.1565014056	0.1438001142	0.5438524640	0.0133552208	0.1377571851	0.0047336103	0.0000000000	0.5843175947	0.8200616586	0	NA	BL2	0	FALSE	0.65100	Basal	2
316	BLOCK_4|F2	PD31133a	4	243	238	194	121	543	168	1895	47	177.0	602.5	438.0	111.5	719.5	324.0	1032.5	51.5	2	0	0	0.00	10.000000	2.538	5.148	7.035	4.699	3.881	8.52	3.897	1.246	0.1854213282	0.1995832045	0.4253943547	0.0299802932	0.1069362493	0.0526845701	0.0000000000	0.7842185017	0.6398875149	0	LAR	LAR	0	FALSE	0.41000	Her2	2
317	BLOCK_4|F3	PD35988a	4	1673	1111	658	909	980	554	310	219	970.0	751.5	381.5	470.0	785.0	401.0	601.0	134.5	3	1	0	1.00	15.000000	1.995	4.188	6.067	3.347	2.949	7.259	2.841	3.128	0.4285605833	0.0626996347	0.2382369796	0.1670971107	0.1034056917	0.0000000000	0.0000000000	0.7202465737	0.7498619017	0	M	M	0	TRUE	0.30000	Basal	3
318	BLOCK_4|F4	PD36031a	4	105	128	143	33	304	90	5888	8	66.0	70.5	76.5	18.5	188.5	55.0	5510.0	7.0	1	1	13	11.00	10.000000	0.764	2.91	5.494	1.022	1.192	7.33	3.259	0.212	0.2782078278	0.0358616172	0.5329636654	0.1089493678	0.0440175218	0.0000000000	0.0000000000	0.5581852308	0.8365483253	0	BL2	BL2	0	TRUE	0.41000	Basal	3
319	BLOCK_4|F6	PD31051a	4	76	219	74	12	830	48	2267	2	60.0	219.5	56.5	9.5	731.0	51.0	2759.5	3.0	0	1	5	4.00	5.333333	2.035	4.502	6.853	4.184	3.272	7.398	3.3	2.498	0.3216501093	0.0942257919	0.3633660340	0.1229333015	0.0966700744	0.0011546889	0.0000000000	0.7167857882	0.7226813415	0	M	M	1	TRUE	0.66000	Basal	3
320	BLOCK_4|F7	PD36032a	4	3	3	6	6	1	3	1	0	2.0	4.5	8.5	3.0	3.0	2.0	1.5	0.5	NA	1	14	11.50	5.000000	0.392	1.782	7.255	1.601	0.391	7.664	2.209	0.125	0.1565014056	0.1438001142	0.5438524640	0.0133552208	0.1377571851	0.0047336103	0.0000000000	0.5843175947	0.8200616586	0	NA	BL2	0	FALSE	0.65100	Basal	2
321	BLOCK_4|G3	PD31137a	4	98	70	93	18	288	47	412	9	139.0	91.5	117.0	22.5	364.0	46.5	627.0	12.0	0	0	0	0.00	1.000000	1.727	4.938	5.765	3.781	3.432	6.782	2.465	2.483	0.2639016705	0.0584740691	0.4220861486	0.0349303347	0.2071667323	0.0134410448	0.0000000000	0.7315703005	0.7034084283	0	LAR	LAR	0	TRUE	0.29000	unclassified	2
322	BLOCK_4|G4	PD31165a	4	1754	1443	1080	346	1097	504	210	199	1108.0	863.5	754.0	186.0	827.5	345.0	269.5	155.0	2	1	4	4.50	10.000000	1.081	1.851	6.018	2.035	1.974	7.602	0.925	0.269	0.2727494997	0.1891758081	0.3051245335	0.0012843041	0.2253607704	0.0063050843	0.0000000000	0.6807427364	0.7464696592	0	M	M	0	FALSE	0.65000	Basal	3
323	BLOCK_4|G5	PD31176a	4	683	325	398	376	706	233	1212	46	687.0	303.0	362.0	260.0	665.5	219.0	827.5	47.0	3	1	12	11.50	80.000000	2.097	4.834	6.464	3.826	3.347	7.361	3.359	2.052	0.4314282666	0.1232441994	0.1521555978	0.1953706915	0.0978012447	0.0000000000	0.0000000000	0.7591485921	0.7266204827	1	BL1	BL1	1	TRUE	0.44000	Basal	3
324	BLOCK_4|G6	PD31078a	4	68	93	66	17	160	55	288	3	85.5	88.5	90.0	16.0	180.5	36.5	422.5	4.0	0	1	14	14.50	30.000000	3.61	6.46	7.565	5.544	5.905	7.974	4.925	5.36	0.1996059965	0.0931339060	0.2504072571	0.3333048284	0.0953049557	0.0282430564	0.0000000000	0.8233876607	0.6378786742	1	IM	BL1	0	FALSE	0.20000	Basal	3
325	BLOCK_4|H3	PD31137a	4	180	113	141	27	440	46	842	15	139.0	91.5	117.0	22.5	364.0	46.5	627.0	12.0	0	0	0	0.00	1.000000	1.727	4.938	5.765	3.781	3.432	6.782	2.465	2.483	0.2639016705	0.0584740691	0.4220861486	0.0349303347	0.2071667323	0.0134410448	0.0000000000	0.7315703005	0.7034084283	0	LAR	LAR	0	TRUE	0.29000	unclassified	2
326	BLOCK_4|H4	PD31165a	4	462	284	428	26	558	186	329	111	1108.0	863.5	754.0	186.0	827.5	345.0	269.5	155.0	1	1	5	4.50	10.000000	1.081	1.851	6.018	2.035	1.974	7.602	0.925	0.269	0.2727494997	0.1891758081	0.3051245335	0.0012843041	0.2253607704	0.0063050843	0.0000000000	0.6807427364	0.7464696592	0	M	M	0	FALSE	0.65000	Basal	3
327	BLOCK_4|H5	PD31176a	4	691	281	326	144	625	205	443	48	687.0	303.0	362.0	260.0	665.5	219.0	827.5	47.0	3	1	11	11.50	80.000000	2.097	4.834	6.464	3.826	3.347	7.361	3.359	2.052	0.4314282666	0.1232441994	0.1521555978	0.1953706915	0.0978012447	0.0000000000	0.0000000000	0.7591485921	0.7266204827	1	BL1	BL1	1	TRUE	0.44000	Basal	3
328	BLOCK_4|H6	PD31078a	4	103	84	114	15	201	18	557	5	85.5	88.5	90.0	16.0	180.5	36.5	422.5	4.0	0	1	15	14.50	30.000000	3.61	6.46	7.565	5.544	5.905	7.974	4.925	5.36	0.1996059965	0.0931339060	0.2504072571	0.3333048284	0.0953049557	0.0282430564	0.0000000000	0.8233876607	0.6378786742	1	IM	BL1	0	FALSE	0.20000	Basal	3
329	BLOCK_4|I2	PD31107a	4	693	826	812	421	699	218	836	78	705.5	574.0	762.0	281.5	732.0	232.0	1005.0	60.5	3	0	0	0.00	1.000000	0.2	1.964	4.247	1.896	3.316	5.998	2.178	0.195	0.6978131315	0.0641814392	0.1168447167	0.0087086345	0.1124520782	0.0000000000	0.0000000000	0.7342423678	0.7600596482	0	BL1	BL1	1	TRUE	0.74000	Basal	3
330	BLOCK_4|I4	PD36018a	4	24	155	27	25	290	34	2367	21	234.5	209.0	91.0	34.0	433.0	78.0	2570.5	33.0	0	1	18	18.00	70.000000	4.199	6.216	6.687	5.11	4.139	7.089	2.972	4.62	0.3854740152	0.1946353687	0.1442922388	0.1444800244	0.0761037478	0.0550146050	0.0000000000	0.5114697832	0.8598848596	1	IM	BL2	0	FALSE	0.26900	Basal	3
331	BLOCK_4|I6	PD31123a	4	108	205	182	120	531	152	530	18	180.0	118.5	143.0	195.0	372.0	84.0	460.5	12.0	0	1	10	9.50	40.000000	3.262	5.903	7.268	5.453	4.4	8.309	4.411	2.112	0.2343971799	0.1650290352	0.3110523031	0.1544158780	0.0932084107	0.0418971931	0.0000000000	0.6989564538	0.7339070983	1	UNS	BL1	0	FALSE	0.23000	Basal	3
332	BLOCK_4|I7	PD35986a	4	1539	549	462	146	705	244	790	103	809.5	376.5	299.5	79.5	421.0	157.0	2763.0	56.0	3	1	7	5.00	5.000000	1.077	3.217	5.28	1.63	2.057	6.78	1.99	1.196	0.5171134475	0.0801354283	0.2064089519	0.0486596024	0.1476825699	0.0000000000	0.0000000000	0.6893565838	0.7758490442	0	M	M	1	TRUE	0.77000	Basal	3
333	BLOCK_4|J2	PD31107a	4	718	322	712	142	765	246	1174	43	705.5	574.0	762.0	281.5	732.0	232.0	1005.0	60.5	2	0	0	0.00	1.000000	0.2	1.964	4.247	1.896	3.316	5.998	2.178	0.195	0.6978131315	0.0641814392	0.1168447167	0.0087086345	0.1124520782	0.0000000000	0.0000000000	0.7342423678	0.7600596482	0	BL1	BL1	1	TRUE	0.74000	Basal	3
334	BLOCK_4|J4	PD36018a	4	445	263	155	43	576	122	2774	45	234.5	209.0	91.0	34.0	433.0	78.0	2570.5	33.0	0	1	18	18.00	70.000000	4.199	6.216	6.687	5.11	4.139	7.089	2.972	4.62	0.3854740152	0.1946353687	0.1442922388	0.1444800244	0.0761037478	0.0550146050	0.0000000000	0.5114697832	0.8598848596	1	IM	BL2	0	FALSE	0.26900	Basal	3
335	BLOCK_4|J6	PD31123a	4	252	32	104	270	213	16	391	6	180.0	118.5	143.0	195.0	372.0	84.0	460.5	12.0	NA	1	9	9.50	40.000000	3.262	5.903	7.268	5.453	4.4	8.309	4.411	2.112	0.2343971799	0.1650290352	0.3110523031	0.1544158780	0.0932084107	0.0418971931	0.0000000000	0.6989564538	0.7339070983	1	UNS	BL1	0	FALSE	0.23000	Basal	3
336	BLOCK_4|J7	PD35986a	4	80	204	137	13	137	70	4736	9	809.5	376.5	299.5	79.5	421.0	157.0	2763.0	56.0	1	1	3	5.00	5.000000	1.077	3.217	5.28	1.63	2.057	6.78	1.99	1.196	0.5171134475	0.0801354283	0.2064089519	0.0486596024	0.1476825699	0.0000000000	0.0000000000	0.6893565838	0.7758490442	0	M	M	1	TRUE	0.77000	Basal	3
337	BLOCK_4|K2	PD35966a	4	136	99	264	31	352	61	24	37	468.5	364.5	398.0	132.5	512.5	154.0	70.0	46.5	1	1	2	1.25	15.000000	1.881	4.197	6.007	4.065	5.558	7.009	2.074	0.388	0.4614053158	0.0669896743	0.1760552644	0.1995999994	0.0959497461	0.0000000000	0.0000000000	0.5832775585	0.8292710349	0	UNS	BL2	0	TRUE	0.76000	Basal	3
338	BLOCK_4|K3	PD31089a	4	132	104	47	29	357	58	2080	2	185.5	221.5	94.5	20.0	450.0	77.0	1809.5	14.0	0	1	1	1.00	30.000000	1.953	4.376	5.847	4.296	3.544	7.457	3.373	2.248	0.4630104477	0.0913569912	0.2279783864	0.0902945780	0.1240303808	0.0033292158	0.0000000000	0.5785646034	0.8294857845	0	BL2	BL2	0	TRUE	0.46000	Basal	3
339	BLOCK_4|K4	PD36015a	4	498	230	301	7	428	91	2929	38	569.5	292.0	433.5	34.5	590.5	102.0	3524.0	80.0	0	1	9	11.50	10.000000	1.6	3.715	6.473	2.045	1.076	7.964	3.044	0.273	0.2038964034	0.1619035024	0.4773484172	0.0779804565	0.0788712206	0.0000000000	0.0000000000	0.6911179545	0.7236991692	0	BL2	BL2	0	TRUE	0.46000	Her2	3
340	BLOCK_4|K5	PD36041a	4	59	47	35	14	325	26	2179	40	297.0	282.5	314.0	51.5	490.5	92.5	1638.0	33.5	0	1	9	11.00	25.000000	2.585	4.83	6.185	5.075	4.365	7.929	3.048	0.322	0.5235974905	0.1534413820	0.1160452967	0.0999809420	0.0656201686	0.0413147202	0.0000000000	0.4540651880	0.8913851295	1	UNS	BL1	0	TRUE	0.69200	Basal	3
341	BLOCK_4|K7	PD36008a	4	1108	1125	749	357	1302	630	680	146	792.5	872.0	544.0	225.5	1075.0	508.5	1282.5	95.0	3	1	1	1.00	1.000000	0.259	0.599	4.194	0.276	0.454	6.713	0.335	0	0.5921994611	0.0710895997	0.0863247635	0.0066230743	0.2437631015	0.0000000000	0.0010000000	0.1874487486	0.9981131063	0	M	M	0	FALSE	0.71900	Basal	3
342	BLOCK_4|L2	PD35966a	4	801	630	532	234	673	247	116	56	468.5	364.5	398.0	132.5	512.5	154.0	70.0	46.5	3	1	0	1.25	15.000000	1.881	4.197	6.007	4.065	5.558	7.009	2.074	0.388	0.4614053158	0.0669896743	0.1760552644	0.1995999994	0.0959497461	0.0000000000	0.0000000000	0.5832775585	0.8292710349	0	UNS	BL2	0	TRUE	0.76000	Basal	3
343	BLOCK_4|L3	PD31089a	4	239	339	142	11	543	96	1539	26	185.5	221.5	94.5	20.0	450.0	77.0	1809.5	14.0	1	1	0	1.00	30.000000	1.953	4.376	5.847	4.296	3.544	7.457	3.373	2.248	0.4630104477	0.0913569912	0.2279783864	0.0902945780	0.1240303808	0.0033292158	0.0000000000	0.5785646034	0.8294857845	0	BL2	BL2	0	TRUE	0.46000	Basal	3
344	BLOCK_4|L4	PD36015a	4	641	354	566	62	753	113	4119	122	569.5	292.0	433.5	34.5	590.5	102.0	3524.0	80.0	0	1	14	11.50	10.000000	1.6	3.715	6.473	2.045	1.076	7.964	3.044	0.273	0.2038964034	0.1619035024	0.4773484172	0.0779804565	0.0788712206	0.0000000000	0.0000000000	0.6911179545	0.7236991692	0	BL2	BL2	0	TRUE	0.46000	Her2	3
345	BLOCK_4|L5	PD36041a	4	535	518	593	89	656	159	1097	27	297.0	282.5	314.0	51.5	490.5	92.5	1638.0	33.5	1	1	13	11.00	25.000000	2.585	4.83	6.185	5.075	4.365	7.929	3.048	0.322	0.5235974905	0.1534413820	0.1160452967	0.0999809420	0.0656201686	0.0413147202	0.0000000000	0.4540651880	0.8913851295	1	UNS	BL1	0	TRUE	0.69200	Basal	3
346	BLOCK_4|L7	PD36008a	4	477	619	339	94	848	387	1885	44	792.5	872.0	544.0	225.5	1075.0	508.5	1282.5	95.0	2	1	1	1.00	1.000000	0.259	0.599	4.194	0.276	0.454	6.713	0.335	0	0.5921994611	0.0710895997	0.0863247635	0.0066230743	0.2437631015	0.0000000000	0.0010000000	0.1874487486	0.9981131063	0	M	M	0	FALSE	0.71900	Basal	3
347	BLOCK_5|A1	PD31074a	5	446	466	427	99	563	281	197	89	334.5	402.5	333.0	86.0	506.5	196.5	154.0	77.0	1	1	3	2.00	30.000000	1.448	3.4	5.008	3.3	2.777	6.278	2.588	0.194	0.6635491878	0.0877768362	0.1675878255	0.0074471048	0.0661233068	0.0075157389	0.0000000000	0.5300681641	0.8551961214	0	BL1	BL1	0	FALSE	0.59000	Basal	3
348	BLOCK_5|A2	PD31111a	5	639	503	817	185	587	242	4572	164	1501.5	796.0	1111.0	517.5	718.0	338.0	2899.0	386.0	2	1	2	2.00	45.000000	4.358	6.906	8.227	6.847	5.96	9.321	4.565	4.442	0.1128090376	0.2038610255	0.2613776432	0.1695114103	0.1487490812	0.1036918022	0.0000000000	0.7088207910	0.7240867055	1	IM	LAR	0	TRUE	0.12000	Basal	3
349	BLOCK_5|A3	PD31136a	5	1307	932	985	745	892	211	478	320	1844.5	1338.0	1291.5	1112.5	1021.0	463.5	392.0	445.0	3	1	4	5.00	50.000000	3.308	6.311	7.421	5.949	5.534	8.165	3.557	4.203	0.2371120524	0.1107722077	0.2824363789	0.2967902026	0.0569410031	0.0159481553	0.0000000000	0.7565726854	0.6889298457	1	IM	BL1	1	FALSE	0.18000	Basal	3
350	BLOCK_5|A4	PD35985a	5	95	275	162	43	473	166	171	2	62.5	216.0	281.5	35.0	418.0	191.5	97.0	1.0	NA	0	0	0.00	15.000000	3.211	5.305	7.032	5.133	4.243	8.325	3.696	3.533	0.1921196361	0.1302509000	0.3659815765	0.1757360396	0.1325640245	0.0033478234	0.0000000000	0.7350964938	0.7008181753	1	MSL	BL1	1	TRUE	0.38500	Basal	3
351	BLOCK_5|A5	PD36002a	5	252	171	186	14	310	87	1200	15	137.5	120.5	107.5	16.0	282.5	51.5	963.5	8.0	1	0	0	0.00	10.000000	1.352	3.909	7.004	3.435	2.507	9.015	2.753	0.345	0.2864513631	0.2135149414	0.3630698687	0.0242255947	0.1003354974	0.0124027347	0.0000000000	0.6317721231	0.7758878705	0	LAR	LAR	0	FALSE	0.35000	Her2	3
352	BLOCK_5|A6	PD31164a	5	181	72	89	77	215	35	2883	19	178.0	126.0	108.5	87.5	280.5	80.0	2826.0	20.0	2	0	0	0.00	15.000000	2.751	5.688	6.832	5.256	3.573	8.106	3.838	3.134	0.3632319945	0.1397181339	0.2564619262	0.1144474933	0.0989923690	0.0271480831	0.0000000000	0.8344657998	0.6598046374	1	IM	BL2	0	TRUE	0.49000	Basal	3
353	BLOCK_5|A7	PD36025a	5	350	31	549	209	120	435	194	285	177.0	17.0	276.5	106.0	62.5	221.0	100.5	143.5	3	0	0	0.00	70.000000	1.972	4.65	6.606	3.567	2.757	8.056	3.44	0.292	0.2749453589	0.1773518369	0.3298739362	0.1192815529	0.0985473151	0.0000000000	0.0000000000	0.7982712902	0.6506133188	0	NA	BL2	1	TRUE	0.58900	Basal	NA
354	BLOCK_5|A9	PD31105a	5	54	220	111	53	349	175	1750	18	184.0	218.0	212.0	76.5	400.0	214.5	2030.5	16.0	0	0	0	0.00	10.000000	1.55	3.987	6.196	3.599	2.88	8.106	3.33	1.65	0.3226693822	0.1005829719	0.3297707881	0.1454686815	0.1015081763	0.0000000000	0.0000000000	0.6720107668	0.7586112298	0	BL2	BL2	1	TRUE	0.33000	Basal	3
355	BLOCK_5|B1	PD31074a	5	223	339	239	73	450	112	111	65	334.5	402.5	333.0	86.0	506.5	196.5	154.0	77.0	0	1	1	2.00	30.000000	1.448	3.4	5.008	3.3	2.777	6.278	2.588	0.194	0.6635491878	0.0877768362	0.1675878255	0.0074471048	0.0661233068	0.0075157389	0.0000000000	0.5300681641	0.8551961214	0	BL1	BL1	0	FALSE	0.59000	Basal	3
356	BLOCK_5|B2	PD31111a	5	2364	1089	1405	850	849	434	1226	608	1501.5	796.0	1111.0	517.5	718.0	338.0	2899.0	386.0	3	1	2	2.00	45.000000	4.358	6.906	8.227	6.847	5.96	9.321	4.565	4.442	0.1128090376	0.2038610255	0.2613776432	0.1695114103	0.1487490812	0.1036918022	0.0000000000	0.7088207910	0.7240867055	1	IM	LAR	0	TRUE	0.12000	Basal	3
357	BLOCK_5|B3	PD31136a	5	2382	1744	1598	1480	1150	716	306	570	1844.5	1338.0	1291.5	1112.5	1021.0	463.5	392.0	445.0	3	1	6	5.00	50.000000	3.308	6.311	7.421	5.949	5.534	8.165	3.557	4.203	0.2371120524	0.1107722077	0.2824363789	0.2967902026	0.0569410031	0.0159481553	0.0000000000	0.7565726854	0.6889298457	1	IM	BL1	1	FALSE	0.18000	Basal	3
358	BLOCK_5|B4	PD35985a	5	30	157	401	27	363	217	23	0	62.5	216.0	281.5	35.0	418.0	191.5	97.0	1.0	NA	0	0	0.00	15.000000	3.211	5.305	7.032	5.133	4.243	8.325	3.696	3.533	0.1921196361	0.1302509000	0.3659815765	0.1757360396	0.1325640245	0.0033478234	0.0000000000	0.7350964938	0.7008181753	1	MSL	BL1	1	TRUE	0.38500	Basal	3
359	BLOCK_5|B5	PD36002a	5	23	70	29	18	255	16	727	1	137.5	120.5	107.5	16.0	282.5	51.5	963.5	8.0	0	0	0	0.00	10.000000	1.352	3.909	7.004	3.435	2.507	9.015	2.753	0.345	0.2864513631	0.2135149414	0.3630698687	0.0242255947	0.1003354974	0.0124027347	0.0000000000	0.6317721231	0.7758878705	0	LAR	LAR	0	FALSE	0.35000	Her2	3
360	BLOCK_5|B6	PD31164a	5	175	180	128	98	346	125	2769	21	178.0	126.0	108.5	87.5	280.5	80.0	2826.0	20.0	2	0	0	0.00	15.000000	2.751	5.688	6.832	5.256	3.573	8.106	3.838	3.134	0.3632319945	0.1397181339	0.2564619262	0.1144474933	0.0989923690	0.0271480831	0.0000000000	0.8344657998	0.6598046374	1	IM	BL2	0	TRUE	0.49000	Basal	3
361	BLOCK_5|B7	PD36025a	5	4	3	4	3	5	7	7	2	177.0	17.0	276.5	106.0	62.5	221.0	100.5	143.5	NA	0	NA	0.00	70.000000	1.972	4.65	6.606	3.567	2.757	8.056	3.44	0.292	0.2749453589	0.1773518369	0.3298739362	0.1192815529	0.0985473151	0.0000000000	0.0000000000	0.7982712902	0.6506133188	0	NA	BL2	1	TRUE	0.58900	Basal	NA
362	BLOCK_5|B9	PD31105a	5	314	216	313	100	451	254	2311	14	184.0	218.0	212.0	76.5	400.0	214.5	2030.5	16.0	1	0	0	0.00	10.000000	1.55	3.987	6.196	3.599	2.88	8.106	3.33	1.65	0.3226693822	0.1005829719	0.3297707881	0.1454686815	0.1015081763	0.0000000000	0.0000000000	0.6720107668	0.7586112298	0	BL2	BL2	1	TRUE	0.33000	Basal	3
363	BLOCK_5|C1	PD31065a	5	201	260	114	89	884	107	1731	25	335.5	309.5	223.0	91.0	782.0	154.5	1035.5	25.5	1	1	3	2.00	15.000000	1.712	3.454	6.652	3.542	2.636	8.869	2.456	1.581	0.4948578464	0.1136646344	0.2139148352	0.0710532477	0.0898717508	0.0166376854	0.0000000000	0.6186180595	0.8075650108	0	BL1	BL1	0	TRUE	0.40200	Basal	3
364	BLOCK_5|C2	PD35964a	5	183	261	91	15	291	144	169	40	245.5	352.5	174.5	57.0	503.0	120.0	92.5	40.0	0	1	2	1.25	25.000000	0.789	2.474	5.273	2.134	2.258	6.894	2.396	0	0.4970471817	0.0539575444	0.3077901692	0.0107435196	0.1304615851	0.0000000000	0.0000000000	0.5593258394	0.8329376576	0	M	M	0	TRUE	0.78000	Basal	3
365	BLOCK_5|C5	PD35995a	5	1049	925	615	66	814	56	3519	288	1394.5	827.0	877.5	85.5	939.5	96.0	3031.0	341.0	2	1	13	13.50	40.000000	3.048	5.822	7.421	5.25	4.915	8.314	2.862	1.905	0.2808352595	0.2216078800	0.1642583331	0.1994531497	0.0974547019	0.0363906758	0.0000000000	0.7368374016	0.7062615880	1	IM	BL2	1	TRUE	0.28000	Basal	3
366	BLOCK_5|C6	PD31163a	5	67	104	43	11	244	31	247	8	198.0	114.5	61.0	36.5	247.0	41.0	241.0	11.0	1	0	0	0.00	30.000000	2.309	5.177	6.636	4.415	3.844	7.366	3.167	2.804	0.2676731283	0.0434511106	0.2797522767	0.2320800287	0.1770434558	0.0000000000	0.0000000000	0.7443784381	0.7208293415	0	MSL	M	0	FALSE	0.24000	Basal	3
367	BLOCK_5|C7	PD31181a	5	262	185	238	49	241	44	46	113	193.0	191.0	205.0	38.5	347.5	42.5	61.5	78.5	1	1	1	1.00	20.000000	2.179	4.874	7.142	4.587	3.441	9.029	2.49	0	0.3541930501	0.3272356473	0.1803611889	0.0114520557	0.0799038207	0.0468542374	0.0000000000	0.7921062046	0.6323472224	1	IM	BL1	0	TRUE	0.70000	Basal	3
368	BLOCK_5|C8	PD36057a	5	772	173	619	50	438	118	1883	162	961.0	416.5	715.0	215.0	662.5	238.0	1926.0	277.0	1	1	3	4.50	60.000000	3.385	5.854	6.904	5.717	4.79	8.358	3.768	3.239	0.4024767836	0.2407566560	0.1260833962	0.0887849476	0.0809970819	0.0609011346	0.0000000000	0.5779236903	0.8187938324	1	IM	BL1	1	TRUE	0.27400	Basal	3
369	BLOCK_5|C9	PD36067a	5	1464	989	1021	580	1102	407	610	26	801.0	615.5	565.5	390.5	730.0	294.5	399.5	31.5	2	0	0	0.00	20.000000	1.441	3.244	5.746	2.861	1.726	7.664	3.325	0.975	0.3639306806	0.1283666605	0.3456735445	0.0707740782	0.0912550363	0.0000000000	0.0000000000	0.6533053637	0.7676149696	0	M	M	0	TRUE	0.37100	Basal	2
370	BLOCK_5|D1	PD31065a	5	470	359	332	93	680	202	340	26	335.5	309.5	223.0	91.0	782.0	154.5	1035.5	25.5	1	1	1	2.00	15.000000	1.712	3.454	6.652	3.542	2.636	8.869	2.456	1.581	0.4948578464	0.1136646344	0.2139148352	0.0710532477	0.0898717508	0.0166376854	0.0000000000	0.6186180595	0.8075650108	0	BL1	BL1	0	TRUE	0.40200	Basal	3
371	BLOCK_5|D2	PD35964a	5	308	444	258	99	715	96	16	40	245.5	352.5	174.5	57.0	503.0	120.0	92.5	40.0	NA	1	0	1.25	25.000000	0.789	2.474	5.273	2.134	2.258	6.894	2.396	0	0.4970471817	0.0539575444	0.3077901692	0.0107435196	0.1304615851	0.0000000000	0.0000000000	0.5593258394	0.8329376576	0	M	M	0	TRUE	0.78000	Basal	3
372	BLOCK_5|D5	PD35995a	5	1740	729	1140	105	1065	136	2543	394	1394.5	827.0	877.5	85.5	939.5	96.0	3031.0	341.0	2	1	14	13.50	40.000000	3.048	5.822	7.421	5.25	4.915	8.314	2.862	1.905	0.2808352595	0.2216078800	0.1642583331	0.1994531497	0.0974547019	0.0363906758	0.0000000000	0.7368374016	0.7062615880	1	IM	BL2	1	TRUE	0.28000	Basal	3
373	BLOCK_5|D6	PD31163a	5	329	125	79	62	250	51	235	14	198.0	114.5	61.0	36.5	247.0	41.0	241.0	11.0	2	0	0	0.00	30.000000	2.309	5.177	6.636	4.415	3.844	7.366	3.167	2.804	0.2676731283	0.0434511106	0.2797522767	0.2320800287	0.1770434558	0.0000000000	0.0000000000	0.7443784381	0.7208293415	0	MSL	M	0	FALSE	0.24000	Basal	3
374	BLOCK_5|D7	PD31181a	5	124	197	172	28	454	41	77	44	193.0	191.0	205.0	38.5	347.5	42.5	61.5	78.5	0	1	1	1.00	20.000000	2.179	4.874	7.142	4.587	3.441	9.029	2.49	0	0.3541930501	0.3272356473	0.1803611889	0.0114520557	0.0799038207	0.0468542374	0.0000000000	0.7921062046	0.6323472224	1	IM	BL1	0	TRUE	0.70000	Basal	3
375	BLOCK_5|D8	PD36057a	5	1150	660	811	380	887	358	1969	392	961.0	416.5	715.0	215.0	662.5	238.0	1926.0	277.0	3	1	6	4.50	60.000000	3.385	5.854	6.904	5.717	4.79	8.358	3.768	3.239	0.4024767836	0.2407566560	0.1260833962	0.0887849476	0.0809970819	0.0609011346	0.0000000000	0.5779236903	0.8187938324	1	IM	BL1	1	TRUE	0.27400	Basal	3
376	BLOCK_5|D9	PD36067a	5	138	242	110	201	358	182	189	37	801.0	615.5	565.5	390.5	730.0	294.5	399.5	31.5	NA	0	0	0.00	20.000000	1.441	3.244	5.746	2.861	1.726	7.664	3.325	0.975	0.3639306806	0.1283666605	0.3456735445	0.0707740782	0.0912550363	0.0000000000	0.0000000000	0.6533053637	0.7676149696	0	M	M	0	TRUE	0.37100	Basal	2
377	BLOCK_5|E1	PD31059a	5	653	719	618	156	837	236	289	212	897.5	649.0	616.0	187.5	696.5	191.5	233.0	187.0	2	1	1	1.00	70.000000	3.165	5.357	7.256	5.044	3.754	7.976	3.685	2.533	0.3544585738	0.1531305090	0.2682747219	0.0939350034	0.0952704535	0.0349307384	0.0000000000	0.6583077087	0.7723689520	1	BL1	BL1	1	TRUE	0.45900	Basal	3
378	BLOCK_5|E2	PD35962a	5	1119	720	1056	131	890	162	502	339	1102.0	737.0	1102.0	105.5	950.5	137.0	386.5	394.5	2	1	1	1.00	60.000000	2.789	4.978	6.935	5.403	3.425	7.672	3.322	1.038	0.5206117052	0.1400246464	0.0943884002	0.1762305595	0.0583425423	0.0104021464	0.0000000000	0.4875238449	0.8748172920	1	BL1	BL1	1	TRUE	0.43000	Basal	3
379	BLOCK_5|E3	PD31134a	5	101	57	71	26	263	65	2635	6	109.0	101.0	83.5	22.5	273.0	57.5	2700.5	9.5	0	0	0	0.00	10.000000	1.058	3.193	6.031	2.972	1.809	7.211	3.038	0.144	0.4883703955	0.1080241277	0.2904026467	0.0153708316	0.0881154340	0.0097165645	0.0000000000	0.4960754348	0.8682790046	0	M	M	0	FALSE	0.74000	Basal	3
380	BLOCK_5|E5	PD35992a	5	171	409	504	60	433	154	1209	228	126.0	333.5	480.0	95.0	426.0	120.0	698.5	182.5	1	1	5	4.00	20.000000	3.241	5.933	7.476	5.89	4.661	8.638	3.577	3.566	0.2912797569	0.2150668151	0.2071893295	0.1241907620	0.1360751932	0.0261981434	0.0000000000	0.8257190535	0.6435485366	1	BL1	BL1	1	TRUE	0.33900	Basal	3
381	BLOCK_5|E6	PD31160a	5	766	566	515	62	693	161	1048	36	555.0	533.0	358.5	51.0	535.5	129.0	1667.5	23.0	2	0	0	0.00	10.000000	2.353	4.942	6.134	3.668	2.724	7.228	3.099	3.296	0.3146352421	0.0671627795	0.2301464882	0.2582164708	0.1298390195	0.0000000000	0.0000000000	0.7772830436	0.7028120534	0	UNS	BL1	0	FALSE	0.48000	Basal	3
382	BLOCK_5|E7	PD31179a	5	2953	1174	1700	2200	1045	596	289	459	2454.0	1016.5	1392.5	1464.0	850.5	438.0	232.0	491.5	3	1	8	8.00	70.000000	4.477	7.148	7.821	6.32	5.096	8.192	5.155	6.235	0.1478352904	0.0979822213	0.1656673511	0.3247010360	0.1002394431	0.1635746582	0.0000000000	0.8355602543	0.6450018700	1	IM	LAR	0	FALSE	0.11000	Basal	3
383	BLOCK_5|E8	PD36054a	5	644	573	578	29	1169	142	3330	211	329.5	698.0	677.0	164.5	1332.5	257.0	3403.0	443.5	2	1	8	14.00	70.000000	2.837	4.854	6.901	4.56	3.995	8.372	3.54	1.565	0.5586082334	0.2526999466	0.0253151623	0.0561606516	0.0593422555	0.0478737506	0.0000000000	0.7240102956	0.7205319022	1	BL1	BL1	0	TRUE	0.37400	Basal	3
384	BLOCK_5|F1	PD31059a	5	1142	579	614	219	556	147	177	162	897.5	649.0	616.0	187.5	696.5	191.5	233.0	187.0	2	1	0	1.00	70.000000	3.165	5.357	7.256	5.044	3.754	7.976	3.685	2.533	0.3544585738	0.1531305090	0.2682747219	0.0939350034	0.0952704535	0.0349307384	0.0000000000	0.6583077087	0.7723689520	1	BL1	BL1	1	TRUE	0.45900	Basal	3
385	BLOCK_5|F2	PD35962a	5	1085	754	1148	80	1011	112	271	450	1102.0	737.0	1102.0	105.5	950.5	137.0	386.5	394.5	2	1	0	1.00	60.000000	2.789	4.978	6.935	5.403	3.425	7.672	3.322	1.038	0.5206117052	0.1400246464	0.0943884002	0.1762305595	0.0583425423	0.0104021464	0.0000000000	0.4875238449	0.8748172920	1	BL1	BL1	1	TRUE	0.43000	Basal	3
386	BLOCK_5|F3	PD31134a	5	117	145	96	19	283	50	2766	13	109.0	101.0	83.5	22.5	273.0	57.5	2700.5	9.5	0	0	0	0.00	10.000000	1.058	3.193	6.031	2.972	1.809	7.211	3.038	0.144	0.4883703955	0.1080241277	0.2904026467	0.0153708316	0.0881154340	0.0097165645	0.0000000000	0.4960754348	0.8682790046	0	M	M	0	FALSE	0.74000	Basal	3
387	BLOCK_5|F5	PD35992a	5	81	258	456	130	419	86	188	137	126.0	333.5	480.0	95.0	426.0	120.0	698.5	182.5	NA	1	3	4.00	20.000000	3.241	5.933	7.476	5.89	4.661	8.638	3.577	3.566	0.2912797569	0.2150668151	0.2071893295	0.1241907620	0.1360751932	0.0261981434	0.0000000000	0.8257190535	0.6435485366	1	BL1	BL1	1	TRUE	0.33900	Basal	3
388	BLOCK_5|F6	PD31160a	5	344	500	202	40	378	97	2287	10	555.0	533.0	358.5	51.0	535.5	129.0	1667.5	23.0	2	0	0	0.00	10.000000	2.353	4.942	6.134	3.668	2.724	7.228	3.099	3.296	0.3146352421	0.0671627795	0.2301464882	0.2582164708	0.1298390195	0.0000000000	0.0000000000	0.7772830436	0.7028120534	0	UNS	BL1	0	FALSE	0.48000	Basal	3
389	BLOCK_5|F7	PD31179a	5	1955	859	1085	728	656	280	175	524	2454.0	1016.5	1392.5	1464.0	850.5	438.0	232.0	491.5	3	1	8	8.00	70.000000	4.477	7.148	7.821	6.32	5.096	8.192	5.155	6.235	0.1478352904	0.0979822213	0.1656673511	0.3247010360	0.1002394431	0.1635746582	0.0000000000	0.8355602543	0.6450018700	1	IM	LAR	0	FALSE	0.11000	Basal	3
390	BLOCK_5|F8	PD36054a	5	15	823	776	300	1496	372	3476	676	329.5	698.0	677.0	164.5	1332.5	257.0	3403.0	443.5	3	1	20	14.00	70.000000	2.837	4.854	6.901	4.56	3.995	8.372	3.54	1.565	0.5586082334	0.2526999466	0.0253151623	0.0561606516	0.0593422555	0.0478737506	0.0000000000	0.7240102956	0.7205319022	1	BL1	BL1	0	TRUE	0.37400	Basal	3
391	BLOCK_5|G1	PD31049a	5	1436	1088	1150	478	938	297	2007	149	1541.5	963.5	1110.5	501.5	910.0	248.0	1656.5	141.5	2	0	0	0.00	60.000000	3.203	5.793	7.302	6.01	4.517	8.984	3.254	1.284	0.2074871583	0.1818051279	0.3789545011	0.1835187131	0.0482344996	0.0000000000	0.0000000000	0.7443410138	0.6816073089	1	NA	BL2	1	FALSE	0.19900	Basal	3
392	BLOCK_5|G2	PD31094a	5	1466	945	952	962	771	194	2366	347	1011.0	625.0	659.5	500.0	560.0	111.5	2558.0	219.5	3	1	3	2.00	60.000000	3.139	5.847	6.981	5.45	3.688	7.856	3.044	2.747	0.3191181968	0.0858531076	0.2373898586	0.2724248427	0.0607027358	0.0245112584	0.0000000000	0.5275203292	0.8504435280	1	IM	BL1	1	TRUE	0.26700	Basal	3
393	BLOCK_5|G3	PD31129a	5	15	73	41	35	334	38	88	4	52.5	111.0	31.0	31.5	287.5	28.5	56.0	8.0	0	0	0	0.00	5.000000	0.268	0.73	3.999	1.065	4.114	6.336	0.992	0	0.6201592369	0.1648437055	0.0843264762	0.0243764959	0.1060690572	0.0002250283	0.0000000000	0.6242646182	0.8042410968	0	M	M	1	TRUE	0.65000	Basal	3
394	BLOCK_5|G4	PD35978a	5	226	175	164	40	373	105	819	8	202.5	181.5	148.5	75.5	350.0	102.5	604.0	22.5	1	0	0	0.00	1.000000	1.795	4.609	6.908	4.09	3.196	8.518	2.892	3.716	0.2177983714	0.0916228636	0.4610093579	0.0713175582	0.1344331388	0.0238187101	0.0000000000	0.7321643638	0.6935285313	0	MSL	LAR	0	TRUE	0.18600	Her2	3
395	BLOCK_5|G5	PD35994a	5	114	214	230	96	359	198	118	9	429.5	492.5	483.0	339.5	396.0	248.0	285.5	47.5	NA	0	0	0.00	50.000000	3.075	5.988	6.99	5.133	4.33	8.673	3.832	4.629	0.2992330143	0.0832260793	0.1758042496	0.2802689363	0.1435105978	0.0179571226	0.0000000000	0.7666652484	0.7132454395	1	IM	BL1	0	TRUE	0.14400	Basal	3
396	BLOCK_5|G6	PD31155a	5	114	249	510	97	482	110	517	41	229.0	220.0	470.0	56.5	416.0	121.5	1463.0	32.0	1	0	0	0.00	30.000000	2.566	5.282	6.049	3.954	3.962	7.137	3.484	1.091	0.4743378102	0.1137793362	0.1084966859	0.1912177721	0.1121683956	0.0000000000	0.0000000000	0.7079797167	0.7646395239	1	BL1	BL1	0	TRUE	0.60000	Basal	3
397	BLOCK_5|G7	PD31177a	5	261	189	172	8	316	97	2876	60	246.5	158.5	117.0	5.0	280.0	99.0	3195.5	38.5	0	1	2	1.25	10.000000	1.996	4.144	6.492	4.324	3.122	7.019	3.487	0.353	0.5170888596	0.1135500421	0.2084769832	0.0194057807	0.0964511562	0.0450271782	0.0000000000	0.6085087104	0.8142877437	1	IM	BL1	0	TRUE	0.63000	Basal	3
398	BLOCK_5|G9	PD36055a	5	53	103	169	8	266	66	72	5	95.5	123.5	153.5	16.0	258.5	72.0	98.0	7.5	0	0	0	0.00	5.000000	3.154	5.601	6.868	5.213	4.135	7.391	4.394	3.025	0.3312500498	0.0878392153	0.2637955551	0.1701703695	0.1320897620	0.0148550484	0.0000000000	0.7977776054	0.6925840267	1	IM	BL2	0	TRUE	0.21100	Basal	3
399	BLOCK_5|H1	PD31049a	5	1647	839	1071	525	882	199	1306	134	1541.5	963.5	1110.5	501.5	910.0	248.0	1656.5	141.5	2	0	0	0.00	60.000000	3.203	5.793	7.302	6.01	4.517	8.984	3.254	1.284	0.2074871583	0.1818051279	0.3789545011	0.1835187131	0.0482344996	0.0000000000	0.0000000000	0.7443410138	0.6816073089	1	NA	BL2	1	FALSE	0.19900	Basal	3
400	BLOCK_5|H2	PD31094a	5	556	305	367	38	349	29	2750	92	1011.0	625.0	659.5	500.0	560.0	111.5	2558.0	219.5	2	1	1	2.00	60.000000	3.139	5.847	6.981	5.45	3.688	7.856	3.044	2.747	0.3191181968	0.0858531076	0.2373898586	0.2724248427	0.0607027358	0.0245112584	0.0000000000	0.5275203292	0.8504435280	1	IM	BL1	1	TRUE	0.26700	Basal	3
401	BLOCK_5|H3	PD31129a	5	90	149	21	28	241	19	24	12	52.5	111.0	31.0	31.5	287.5	28.5	56.0	8.0	1	0	0	0.00	5.000000	0.268	0.73	3.999	1.065	4.114	6.336	0.992	0	0.6201592369	0.1648437055	0.0843264762	0.0243764959	0.1060690572	0.0002250283	0.0000000000	0.6242646182	0.8042410968	0	M	M	1	TRUE	0.65000	Basal	3
402	BLOCK_5|H4	PD35978a	5	179	188	133	111	327	100	389	37	202.5	181.5	148.5	75.5	350.0	102.5	604.0	22.5	1	0	0	0.00	1.000000	1.795	4.609	6.908	4.09	3.196	8.518	2.892	3.716	0.2177983714	0.0916228636	0.4610093579	0.0713175582	0.1344331388	0.0238187101	0.0000000000	0.7321643638	0.6935285313	0	MSL	LAR	0	TRUE	0.18600	Her2	3
403	BLOCK_5|H5	PD35994a	5	745	771	736	583	433	298	453	86	429.5	492.5	483.0	339.5	396.0	248.0	285.5	47.5	3	0	0	0.00	50.000000	3.075	5.988	6.99	5.133	4.33	8.673	3.832	4.629	0.2992330143	0.0832260793	0.1758042496	0.2802689363	0.1435105978	0.0179571226	0.0000000000	0.7666652484	0.7132454395	1	IM	BL1	0	TRUE	0.14400	Basal	3
404	BLOCK_5|H6	PD31155a	5	344	191	430	16	350	133	2409	23	229.0	220.0	470.0	56.5	416.0	121.5	1463.0	32.0	1	0	0	0.00	30.000000	2.566	5.282	6.049	3.954	3.962	7.137	3.484	1.091	0.4743378102	0.1137793362	0.1084966859	0.1912177721	0.1121683956	0.0000000000	0.0000000000	0.7079797167	0.7646395239	1	BL1	BL1	0	TRUE	0.60000	Basal	3
405	BLOCK_5|H7	PD31177a	5	232	128	62	2	244	101	3515	17	246.5	158.5	117.0	5.0	280.0	99.0	3195.5	38.5	0	1	0	1.25	10.000000	1.996	4.144	6.492	4.324	3.122	7.019	3.487	0.353	0.5170888596	0.1135500421	0.2084769832	0.0194057807	0.0964511562	0.0450271782	0.0000000000	0.6085087104	0.8142877437	1	IM	BL1	0	TRUE	0.63000	Basal	3
406	BLOCK_5|H9	PD36055a	5	138	144	138	24	251	78	124	10	95.5	123.5	153.5	16.0	258.5	72.0	98.0	7.5	0	0	0	0.00	5.000000	3.154	5.601	6.868	5.213	4.135	7.391	4.394	3.025	0.3312500498	0.0878392153	0.2637955551	0.1701703695	0.1320897620	0.0148550484	0.0000000000	0.7977776054	0.6925840267	1	IM	BL2	0	TRUE	0.21100	Basal	3
407	BLOCK_5|I1	PD31043a	5	1126	272	190	537	339	94	2472	18	716.5	306.0	184.5	299.0	334.5	104.5	2978.5	16.0	3	1	1	2.00	30.000000	1.487	3.852	5.333	3.234	2.017	6.268	3.006	1.246	0.6125633595	0.0405556160	0.1362918901	0.1082537696	0.1023353648	0.0000000000	0.0000000000	0.6417250883	0.8104504461	0	BL1	BL1	1	TRUE	0.73000	Basal	3
408	BLOCK_5|I2	PD31082a	5	26	78	25	8	220	14	4304	4	75.5	92.0	42.5	44.0	291.5	37.0	2992.5	6.0	1	0	0	0.00	5.000000	0.19	1.548	4.1	0.81	0	5.965	1.13	0.056	0.6221275434	0.0721163338	0.1941225249	0.0071708617	0.1044627362	0.0000000000	0.0000000000	0.5899372111	0.8251495908	0	M	M	0	TRUE	0.84000	Basal	3
409	BLOCK_5|I3	PD31125a	5	1554	1057	1060	665	972	395	2045	236	852.5	584.5	587.5	349.5	742.5	226.0	2563.0	138.0	3	1	1	1.00	20.000000	3.026	5.794	7.131	5.505	4.295	8.064	4.686	3.519	0.3626633755	0.1061654567	0.1709883823	0.2802141965	0.0794470707	0.0005215183	0.0000000000	0.7389351216	0.7245523229	1	UNS	BL1	1	TRUE	0.23000	Basal	3
410	BLOCK_5|I5	PD35991a	5	102	158	118	23	199	31	2217	2	98.5	140.0	94.0	29.0	233.0	27.5	2173.0	1.0	1	0	0	0.00	5.000000	0.79	1.867	4.787	1.447	0.611	6.748	1.947	0.186	0.5964571925	0.0614110738	0.2507235470	0.0164006236	0.0750075631	0.0000000000	0.0000000000	0.6075413192	0.8098244784	0	LAR	LAR	0	TRUE	0.66000	Her2	3
411	BLOCK_5|I6	PD36009a	5	161	198	105	5	275	92	1948	7	222.0	201.0	98.5	39.5	243.5	91.0	1203.0	10.5	0	0	0	0.00	10.000000	1.004	2.899	5.507	0.922	0.453	6.965	3.304	0.16	0.3262828600	0.1120208642	0.4444144093	0.0056240063	0.1100543073	0.0016035528	0.0000000000	0.7267651694	0.6982020398	0	LAR	LAR	0	FALSE	0.59000	Her2	3
412	BLOCK_5|I7	PD31173a	5	229	238	88	31	389	79	33	41	274.0	208.5	84.0	24.0	399.0	101.0	114.0	30.5	2	1	2	1.50	30.000000	1.288	4.132	5.735	2.222	1.37	7.214	3.197	1.322	0.2887648852	0.0618458923	0.4192207648	0.1543110548	0.0758574029	0.0000000000	0.0000000000	0.6525309509	0.7622589772	0	M	M	0	FALSE	0.31000	Basal	3
413	BLOCK_5|I8	PD36034a	5	43	278	495	60	597	48	36	4	968.5	550.5	784.0	416.0	752.5	141.5	1665.5	30.5	NA	0	0	0.00	20.000000	3.595	5.771	7.14	6.292	5.551	8.936	3.335	2.877	0.3644200319	0.2538928344	0.1679780310	0.0439023324	0.0883768034	0.0814299669	0.0000000000	0.6659929384	0.7583252450	1	IM	BL1	1	TRUE	0.60000	Basal	3
414	BLOCK_5|I9	PD36068a	5	175	131	116	19	252	45	151	10	196.5	127.5	169.5	24.5	273.5	57.0	122.5	17.0	1	0	0	0.00	15.000000	2.674	5.427	6.554	4.808	3.79	7.917	4.005	3.253	0.3740862092	0.1198329839	0.1248224811	0.2368720856	0.1443862402	0.0000000000	0.0000000000	0.7677314607	0.7196225095	1	IM	BL1	0	TRUE	0.30000	Basal	3
415	BLOCK_5|J1	PD31043a	5	307	340	179	61	330	115	3485	14	716.5	306.0	184.5	299.0	334.5	104.5	2978.5	16.0	1	1	3	2.00	30.000000	1.487	3.852	5.333	3.234	2.017	6.268	3.006	1.246	0.6125633595	0.0405556160	0.1362918901	0.1082537696	0.1023353648	0.0000000000	0.0000000000	0.6417250883	0.8104504461	0	BL1	BL1	1	TRUE	0.73000	Basal	3
416	BLOCK_5|J2	PD31082a	5	125	106	60	80	363	60	1681	8	75.5	92.0	42.5	44.0	291.5	37.0	2992.5	6.0	1	0	0	0.00	5.000000	0.19	1.548	4.1	0.81	0	5.965	1.13	0.056	0.6221275434	0.0721163338	0.1941225249	0.0071708617	0.1044627362	0.0000000000	0.0000000000	0.5899372111	0.8251495908	0	M	M	0	TRUE	0.84000	Basal	3
417	BLOCK_5|J3	PD31125a	5	151	112	115	34	513	57	3081	40	852.5	584.5	587.5	349.5	742.5	226.0	2563.0	138.0	0	1	1	1.00	20.000000	3.026	5.794	7.131	5.505	4.295	8.064	4.686	3.519	0.3626633755	0.1061654567	0.1709883823	0.2802141965	0.0794470707	0.0005215183	0.0000000000	0.7389351216	0.7245523229	1	UNS	BL1	1	TRUE	0.23000	Basal	3
418	BLOCK_5|J5	PD35991a	5	95	122	70	35	267	24	2129	0	98.5	140.0	94.0	29.0	233.0	27.5	2173.0	1.0	1	0	0	0.00	5.000000	0.79	1.867	4.787	1.447	0.611	6.748	1.947	0.186	0.5964571925	0.0614110738	0.2507235470	0.0164006236	0.0750075631	0.0000000000	0.0000000000	0.6075413192	0.8098244784	0	LAR	LAR	0	TRUE	0.66000	Her2	3
419	BLOCK_5|J6	PD36009a	5	283	204	92	74	212	90	458	14	222.0	201.0	98.5	39.5	243.5	91.0	1203.0	10.5	2	0	0	0.00	10.000000	1.004	2.899	5.507	0.922	0.453	6.965	3.304	0.16	0.3262828600	0.1120208642	0.4444144093	0.0056240063	0.1100543073	0.0016035528	0.0000000000	0.7267651694	0.6982020398	0	LAR	LAR	0	FALSE	0.59000	Her2	3
420	BLOCK_5|J7	PD31173a	5	319	179	80	17	409	123	195	20	274.0	208.5	84.0	24.0	399.0	101.0	114.0	30.5	1	1	1	1.50	30.000000	1.288	4.132	5.735	2.222	1.37	7.214	3.197	1.322	0.2887648852	0.0618458923	0.4192207648	0.1543110548	0.0758574029	0.0000000000	0.0000000000	0.6525309509	0.7622589772	0	M	M	0	FALSE	0.31000	Basal	3
421	BLOCK_5|J8	PD36034a	5	1894	823	1073	772	908	235	3295	57	968.5	550.5	784.0	416.0	752.5	141.5	1665.5	30.5	3	0	0	0.00	20.000000	3.595	5.771	7.14	6.292	5.551	8.936	3.335	2.877	0.3644200319	0.2538928344	0.1679780310	0.0439023324	0.0883768034	0.0814299669	0.0000000000	0.6659929384	0.7583252450	1	IM	BL1	1	TRUE	0.60000	Basal	3
422	BLOCK_5|J9	PD36068a	5	218	124	223	30	295	69	94	24	196.5	127.5	169.5	24.5	273.5	57.0	122.5	17.0	1	0	0	0.00	15.000000	2.674	5.427	6.554	4.808	3.79	7.917	4.005	3.253	0.3740862092	0.1198329839	0.1248224811	0.2368720856	0.1443862402	0.0000000000	0.0000000000	0.7677314607	0.7196225095	1	IM	BL1	0	TRUE	0.30000	Basal	3
423	BLOCK_5|K1	PD35946a	5	1877	1348	1329	323	795	189	1475	476	2550.0	1365.5	1279.5	818.0	777.5	223.5	966.0	443.0	2	1	2	2.50	70.000000	4.583	7.008	8.282	7.236	5.835	8.676	3.893	4.223	0.2516115484	0.1544953192	0.1397559132	0.2975955863	0.0619932586	0.0945483744	0.0000000000	0.7756467879	0.6848099225	1	IM	BL1	1	TRUE	0.11400	Basal	3
424	BLOCK_5|K10	PD31156a	5	65	61	79	24	291	39	1062	1	137.5	172.0	155.5	40.0	263.5	115.0	687.5	1.0	0	0	0	0.00	1.000000	2.276	4.826	6.512	3.29	3.403	7.757	3.017	2.719	0.2861819926	0.1701278759	0.3815942544	0.0280274066	0.1249115839	0.0091568866	0.0000000000	0.6769484627	0.7428216540	0	BL2	BL2	0	TRUE	0.36000	Her2	NA
425	BLOCK_5|K2	PD31080a	5	386	438	250	74	519	118	354	30	229.0	285.0	160.5	47.5	321.5	95.5	628.0	16.5	NA	0	0	0.00	1.000000	0.566	1.407	6.306	1	0.879	8.473	1.525	0	0.2487463855	0.1069380425	0.5361842510	0.0064868903	0.1016444306	0.0000000000	0.0000000000	0.6003436435	0.8038711048	0	BL2	BL2	0	TRUE	0.35000	Her2	3
426	BLOCK_5|K4	PD31139a	5	1335	381	620	71	762	134	237	184	1748.5	636.5	927.5	190.5	943.5	216.5	399.5	288.0	2	1	4	4.50	60.000000	4.369	6.913	8.136	7.008	5.844	8.854	4.926	2.928	0.1336367264	0.1447650205	0.2726625428	0.2875058525	0.0944654521	0.0669644057	0.0000000000	0.7595557327	0.6825705240	1	IM	BL1	0	FALSE	0.15000	Basal	3
427	BLOCK_5|K5	PD35987a	5	9	230	429	13	442	103	9	33	594.5	688.5	765.0	217.5	253.5	253.5	363.0	29.0	NA	0	0	0.00	10.000000	2.106	4.218	5.924	4.217	2.958	7.503	2.752	2.012	0.3425607948	0.0752013531	0.2314425222	0.1949966841	0.1506870272	0.0051116185	0.0000000000	0.6308382674	0.7990709446	0	BL1	BL1	1	TRUE	0.48000	Basal	3
428	BLOCK_5|K6	PD36003a	5	661	203	356	88	340	71	2230	58	744.5	382.0	440.0	249.5	460.5	113.5	1553.5	82.0	2	1	1	2.00	15.000000	1.852	4.788	6.183	4.746	3.942	7.217	3.471	1.648	0.4831554053	0.0800073846	0.1980614841	0.1273949236	0.0905266251	0.0208541772	0.0000000000	0.4661732348	0.8863750206	1	BL1	BL1	0	TRUE	0.48000	Basal	3
429	BLOCK_5|K7	PD31167a	5	458	194	203	33	346	91	1984	14	281.0	158.5	141.5	21.0	292.5	95.0	2249.0	13.0	1	1	1	1.00	20.000000	2.203	5.234	6.204	4.221	3.262	6.657	4.183	2.242	0.3274879523	0.0596163045	0.3767189781	0.1659525412	0.0702242240	0.0000000000	0.0000000000	0.6151849884	0.7923102763	0	BL2	BL2	0	TRUE	0.39000	Basal	3
430	BLOCK_5|L1	PD35946a	5	3223	1383	1230	1313	760	258	457	410	2550.0	1365.5	1279.5	818.0	777.5	223.5	966.0	443.0	3	1	3	2.50	70.000000	4.583	7.008	8.282	7.236	5.835	8.676	3.893	4.223	0.2516115484	0.1544953192	0.1397559132	0.2975955863	0.0619932586	0.0945483744	0.0000000000	0.7756467879	0.6848099225	1	IM	BL1	1	TRUE	0.11400	Basal	3
431	BLOCK_5|L10	PD31156a	5	210	283	232	56	236	191	313	1	137.5	172.0	155.5	40.0	263.5	115.0	687.5	1.0	1	0	0	0.00	1.000000	2.276	4.826	6.512	3.29	3.403	7.757	3.017	2.719	0.2861819926	0.1701278759	0.3815942544	0.0280274066	0.1249115839	0.0091568866	0.0000000000	0.6769484627	0.7428216540	0	BL2	BL2	0	TRUE	0.36000	Her2	NA
432	BLOCK_5|L2	PD31080a	5	72	132	71	21	124	73	902	3	229.0	285.0	160.5	47.5	321.5	95.5	628.0	16.5	0	0	0	0.00	1.000000	0.566	1.407	6.306	1	0.879	8.473	1.525	0	0.2487463855	0.1069380425	0.5361842510	0.0064868903	0.1016444306	0.0000000000	0.0000000000	0.6003436435	0.8038711048	0	BL2	BL2	0	TRUE	0.35000	Her2	3
433	BLOCK_5|L4	PD31139a	5	2162	892	1235	310	1125	299	562	392	1748.5	636.5	927.5	190.5	943.5	216.5	399.5	288.0	3	1	5	4.50	60.000000	4.369	6.913	8.136	7.008	5.844	8.854	4.926	2.928	0.1336367264	0.1447650205	0.2726625428	0.2875058525	0.0944654521	0.0669644057	0.0000000000	0.7595557327	0.6825705240	1	IM	BL1	0	FALSE	0.15000	Basal	3
434	BLOCK_5|L5	PD35987a	5	1180	1147	1101	422	65	404	717	25	594.5	688.5	765.0	217.5	253.5	253.5	363.0	29.0	3	0	0	0.00	10.000000	2.106	4.218	5.924	4.217	2.958	7.503	2.752	2.012	0.3425607948	0.0752013531	0.2314425222	0.1949966841	0.1506870272	0.0051116185	0.0000000000	0.6308382674	0.7990709446	0	BL1	BL1	1	TRUE	0.48000	Basal	3
435	BLOCK_5|L6	PD36003a	5	828	561	524	411	581	156	877	106	744.5	382.0	440.0	249.5	460.5	113.5	1553.5	82.0	3	1	3	2.00	15.000000	1.852	4.788	6.183	4.746	3.942	7.217	3.471	1.648	0.4831554053	0.0800073846	0.1980614841	0.1273949236	0.0905266251	0.0208541772	0.0000000000	0.4661732348	0.8863750206	1	BL1	BL1	0	TRUE	0.48000	Basal	3
436	BLOCK_5|L7	PD31167a	5	104	123	80	9	239	99	2514	12	281.0	158.5	141.5	21.0	292.5	95.0	2249.0	13.0	1	1	0	1.00	20.000000	2.203	5.234	6.204	4.221	3.262	6.657	4.183	2.242	0.3274879523	0.0596163045	0.3767189781	0.1659525412	0.0702242240	0.0000000000	0.0000000000	0.6151849884	0.7923102763	0	BL2	BL2	0	TRUE	0.39000	Basal	3
[truncated: 6 more columns]

## Sheet: Legend_TNBC
Individual cell counts on core level
Average cell count across cores
Pathology estimates
mRNA expression (TPM)
PAM50_subtype: obtained from Staaf et al. NPJ Breast Cancer 2022
LN_binary: Binary lymph node status (positive / negative)
HRD.2.status: Binary HRD status by WGS based on data from Staaf et al. Nature Medicine 2019
ASCAT_TUM_FRAC: WGS estimated, by the ASCAT algorithm, tumor fraction from Staaf et al. Nature Medicine 2019
BRCA1deficient: Binary label of BRCA1-deficient by somatic/germline or promoter hypermethylation as defined in Staaf et al. Nature Medicine 2019
TNBCtype_IMpositive. Binary label of IM-positive defined as a correlation >0.17 to the IM-centroid from the online TNBCtype classification tool
TNBCtype_6_subtype: Lehmann six subtype classification
TNBCtype_4_subtype: Lehmann for subtype classification
IDFS_time and IDFS_event: Data provided only for patients with adjuvant chemotherapy based on data from Staaf et al. Nature Medicine 2019

## Sheet: Bladder cohort
Supplementary Table 1. Automated cell counts, clinicopathological, and molecular data for cohorts included in the study.
Bladder cancer cohort
	PAD	TMArQ_CD3_counts	TMArQ_CD3_mean	CD3G_mRNA	TMA_Pos	CD3_Density_HumanEvaluator	TMA_Block	SURVIVAL_RFSevent	SURVIVAL_RFStime	Adj.chemo	TMArQ_CD3_log	TMArQ_CD3_bin_group
1	7311_11	26	26	NA	I10	0	2	NA	NA	NA	NA	NA
2	23524_11	98	98	-0.549959	B7	2	3	0	1.9	0	6.62936	[0,7.75]
3	3523_06	14	14	0.168144	D3	1	3	1	15	0	3.90689	[0,7.75]
4	11069_06	1154	1154	NA	E3	5	3	NA	NA	NA	NA	NA
5	13558_06	886	645.5	NA	B8	4	1	NA	NA	NA	NA	NA
6	31020_06	82	255.5	0.128289	D6	2	1	1	14.3	0	8.00282	(7.75,10.6]
7	1188_10	102	102	-0.210408	D2	1	7	1	5.3	0	6.6865	[0,7.75]
8	3291_03	109	166	NA	G2	2	4	NA	NA	NA	NA	NA
9	12369_07	433	433	NA	G8	2	6	NA	NA	NA	NA	NA
10	8972_10	47	47	-0.176523	C1	1	5	0	67.4	0	5.58496	[0,7.75]
11	29578_08	80	80	-0.475033	A1	1	2	1	71.1	0	6.33985	[0,7.75]
12	1128_08	499	499	1.21866	G8	3	3	1	11.8	0	8.96578	(7.75,10.6]
13	4350_08	216	220	NA	H3	2	1	NA	NA	NA	NA	NA
14	21980_07	153	737.5	1.92515	F4	N/A	1	0	91.6	0	9.52845	(7.75,10.6]
15	1198_10	74	46.5	-0.259502	J8	1	4	1	10.8	0	5.56986	[0,7.75]
16	28320_08	89	89	NA	J12	N/A	1	NA	NA	NA	NA	NA
17	7731_10	140	114.5	NA	B11	2	5	NA	NA	NA	NA	NA
18	6843_11	201	201	-0.306257	C11	2	5	0	44	0	7.65821	[0,7.75]
19	5387_06	1346	1346	NA	D11	3	7	NA	NA	NA	NA	NA
20	26615_10	898	898	1.57085	G6	5	2	0	44	0	9.81218	(7.75,10.6]
21	17506_04	131	92.5	1.0848	A7	1	8	1	15.9	0	6.54689	[0,7.75]
22	10686_07	135	118	0.116989	D4	1	8	0	92.2	0	6.89482	[0,7.75]
23	10953_09	240	240	1.08374	B4	2	5	0	47.9	0	7.91289	(7.75,10.6]
24	26978_04	1399	1399	0.921911	B4	4	8	0	122.8	0	10.4512	(7.75,10.6]
25	24188_10	1224	1224	NA	G2	5	2	NA	NA	NA	NA	NA
26	28991_08	29	29	-0.127781	D12	0	8	NA	NA	NA	NA	NA
27	9279_08	55	55	-0.486203	H12	2	3	0	25.8	0	5.80735	[0,7.75]
28	21471_06	1105	1105	NA	E8	4	6	NA	NA	NA	NA	NA
29	2840_07	343	343	-0.0522433	F9	2	6	0	93	0	8.42626	(7.75,10.6]
30	7685_09	119	119	0.110519	F4	2	7	0	65	0	6.90689	[0,7.75]
31	14931_05	44	44	NA	B7	0	8	NA	NA	NA	NA	NA
32	8079_09	409	224.5	0.72316	B7	3	7	0	67.9	0	7.81698	(7.75,10.6]
33	8518_07	140	103.5	NA	D10	2	1	NA	NA	NA	NA	NA
34	12255_10	72	89	-0.496684	E2	1	2	1	5.6	0	6.49185	[0,7.75]
35	11445_10	822	822	0.647406	D10	4	4	0	51.3	0	9.68475	(7.75,10.6]
36	13541_07	209	209	NA	F12	2	3	NA	NA	NA	NA	NA
37	24659_05	173	173	0.271195	C8	3	6	NA	NA	NA	NA	NA
38	26214_06	842	842	NA	C8	4	1	NA	NA	NA	NA	NA
39	8518_07	67	103.5	NA	D9	1	1	NA	NA	NA	NA	NA
40	11722_10	128	432.5	NA	D12	2	2	NA	NA	NA	NA	NA
41	5242_10	101	101	-0.465086	D4	1	2	1	21.5	0	6.67243	[0,7.75]
42	13555_06	130	176.5	0.393873	B6	1	1	0	106.1	0	7.47168	[0,7.75]
43	4582_06	20	20	0.317232	G4	1	4	1	42.8	0	4.39232	[0,7.75]
44	3291_03	223	166	NA	G1	2	4	NA	NA	NA	NA	NA
45	32712_07	38	124	-0.109037	G4	1	1	0	0.3	0	6.96578	[0,7.75]
46	11267_11	344	344	1.1077	F5	3	4	0	41.1	0	8.43045	(7.75,10.6]
47	41-253_03	513	513	0.0414853	D3	3	5	NA	NA	NA	NA	NA
48	4350_08	224	220	NA	H4	2	1	NA	NA	NA	NA	NA
49	26193_11	13	13	-0.495257	B12	0	3	0	39.1	0	3.80735	[0,7.75]
50	14998_07	152	152	-0.10992	G2	2	3	NA	NA	NA	NA	NA
51	5424_10	65	65	NA	D4	2	4	NA	NA	NA	NA	NA
52	15436_05	294	907.5	0.188808	B9	2	8	NA	NA	NA	NA	NA
53	3060_08	394	270.5	0.978677	I7	3	6	0	74.8	0	8.08481	(7.75,10.6]
54	3151_11	14	14	-0.330058	G7	0	7	0	48.5	0	3.90689	[0,7.75]
55	17125_05	329	216	NA	B4	2	6	NA	NA	NA	NA	NA
56	11742_08	144	144	-0.00375771	I5	2	3	1	10.2	0	7.17991	[0,7.75]
57	26101_04	136	234.5	0.929715	A12	2	8	0	123.2	0	7.87958	(7.75,10.6]
58	23405_08	419	419	-0.319328	J9	3	1	1	3.9	0	8.71425	(7.75,10.6]
59	388_11	307	307	0.461624	G4	3	7	0	44.8	0	8.26679	(7.75,10.6]
60	17239_11	194	129	0.650667	A8	3	3	1	9	0	7.02237	[0,7.75]
61	7731_10	89	114.5	NA	B12	0	5	NA	NA	NA	NA	NA
62	3060_08	147	270.5	0.978677	I8	2	6	NA	NA	NA	NA	NA
63	13491_10	96	96	0.499672	E4	1	2	0	59.4	0	6.59991	[0,7.75]
64	21434_05	1004	1004	NA	C4	4	6	NA	NA	NA	NA	NA
65	14856_08	157	157	1.05797	J2	3	3	0	5.1	0	7.30378	[0,7.75]
66	1316_10	373	373	NA	C12	2	2	NA	NA	NA	NA	NA
67	7180_07	962	723.5	0.484829	F4	4	3	0	15.3	0	9.50084	(7.75,10.6]
68	28512_05	37	37	NA	A1	1	1	NA	NA	NA	NA	NA
69	32712_07	210	124	-0.109037	G3	3	1	NA	NA	NA	NA	NA
70	1170_03	187	187	0.306171	C6	2	7	0	145.5	0	7.55459	[0,7.75]
71	3845_09	38	38	0.00322423	H11	N/A	4	0	83.5	0	5.2854	[0,7.75]
72	3741_03	536	536	-0.418291	A5	3	8	1	10.2	0	9.06878	(7.75,10.6]
73	15956_02	695	695	NA	F3	4	5	NA	NA	NA	NA	NA
74	8764_10	810	810	0.728147	D8	4	2	0	61.1	0	9.66356	(7.75,10.6]
75	574_09	527	501.5	1.35951	J8	3	3	0	0.2	0	8.97298	(7.75,10.6]
76	21980_07	1322	737.5	1.92515	F3	5	1	NA	NA	NA	NA	NA
77	9590_06	131	131	0.567587	G5	1	4	0	97	0	7.04439	[0,7.75]
78	31020_06	429	255.5	0.128289	D5	2	1	NA	NA	NA	NA	NA
79	13825_08	41	41	-0.666841	I3	0	1	NA	NA	NA	NA	NA
80	5291_09	29	29	-0.42425	B3	1	7	1	18	0	4.90689	[0,7.75]
81	5017_11	46	74.5	NA	C9	1	5	NA	NA	NA	NA	NA
82	1777_05	86	72.5	NA	C2	2	7	NA	NA	NA	NA	NA
83	19535_04	61	61	0.186897	I6	1	5	0	123.9	0	5.9542	[0,7.75]
84	6031_08	290	263.5	NA	H6	3	1	NA	NA	NA	NA	NA
85	30749_05	30	30	NA	A4	1	1	NA	NA	NA	NA	NA
86	20296_05	212	212	0.214034	B10	3	6	0	104.5	0	7.73471	[0,7.75]
87	31344_10	99	388.5	NA	H6	1	2	NA	NA	NA	NA	NA
88	8658_07	201	201	0.433391	H2	2	4	0	89.7	0	7.65821	[0,7.75]
89	12698_03	130	130	NA	G5	2	5	NA	NA	NA	NA	NA
90	3226_06	52	52	NA	A10	1	1	NA	NA	NA	NA	NA
91	26826_07	69	45.5	0	F8	1	1	0	88.9	0	5.53916	[0,7.75]
92	3592_08	79	79	-0.452954	H9	2	4	1	9.6	0	6.32193	[0,7.75]
93	22667_02	81	81	NA	F7	1	5	NA	NA	NA	NA	NA
94	8946_06	172	172	0.0205592	D12	3	3	0	68.3	0	7.43463	[0,7.75]
95	4492_07	278	278	-0.300511	F11	3	6	0	94.7	0	8.12412	(7.75,10.6]
96	213_10	18	18	-0.806305	C3	0	4	0	51.1	0	4.24793	[0,7.75]
97	14862_09	373	373	NA	B12	2	4	NA	NA	NA	NA	NA
98	12582_08	424	252.5	-0.0892758	J3	2	6	0	70.8	0	7.98584	(7.75,10.6]
99	3820_07	80	80	-0.187629	F1	2	3	0	87.4	0	6.33985	[0,7.75]
100	17984_10	99	84.5	0.898991	E11	1	2	0	52.7	0	6.41785	[0,7.75]
101	17506_04	54	92.5	1.0848	A8	0	8	NA	NA	NA	NA	NA
102	20556_04	98	119.5	-0.318215	I8	2	5	1	0.5	0	6.91289	[0,7.75]
103	14171_11	98	98	0.186035	J11	0	2	0	43.4	0	6.62936	[0,7.75]
104	5017_11	103	74.5	NA	C10	1	5	NA	NA	NA	NA	NA
105	18977_04	423	423	-0.358208	I4	2	5	NA	NA	NA	NA	NA
106	665_08	96	96	-0.0906028	G5	2	3	0	86.7	0	6.59991	[0,7.75]
107	22188_03	257	351.5	NA	H2	2	5	NA	NA	NA	NA	NA
108	25604_09	28	28	-0.514421	C1	1	2	0	0.8	0	4.85798	[0,7.75]
109	6245_09	445	503	0.0969804	A6	3	4	1	11.1	0	8.97728	(7.75,10.6]
110	13384_05	209	209	-0.369284	A9	2	6	1	2	0	7.71425	[0,7.75]
111	59440_04	41	41	-0.0497134	E11	0	8	0	114.6	0	5.39232	[0,7.75]
112	15615_08	150	150	-0.0278367	I9	2	1	0	77.6	0	7.2384	[0,7.75]
113	15415_11	17	17	-0.921743	C9	0	3	0	43.1	0	4.16993	[0,7.75]
114	5863_08	99	99	-0.404704	H6	2	3	0	2.5	0	6.64386	[0,7.75]
115	12369_08	1643	1644.5	NA	I10	5	3	NA	NA	NA	NA	NA
116	22355_10	207	207	NA	F7	2	2	NA	NA	NA	NA	NA
117	15540_08	271	241.5	NA	I7	2	1	NA	NA	NA	NA	NA
118	9401_10	212	212	-0.728943	D10	1	2	0	58.3	0	7.73471	[0,7.75]
119	21956_03	757	757	-0.434939	G11	3	5	1	45.2	0	9.56605	(7.75,10.6]
120	2691_10	886	886	-0.599061	C12	4	4	0	55.2	0	9.79279	(7.75,10.6]
121	6915_11	206	206	NA	I9	2	2	NA	NA	NA	NA	NA
122	16168_11	71	71	NA	A1	1	3	NA	NA	NA	NA	NA
123	1705_07	54	54	1.25038	E6	1	7	0	87.7	0	5.78136	[0,7.75]
124	15959_08	1191	1078.5	0.915969	J10	4	6	1	46.8	0	10.0761	(7.75,10.6]
125	15828_08	515	515	0.0115105	J4	3	3	0	75	0	9.01123	(7.75,10.6]
126	172_08	133	133	-0.249705	H9	1	6	0	87.6	0	7.06609	[0,7.75]
127	8971_09	514	514	0.828965	B1	3	4	0	63.4	0	9.00843	(7.75,10.6]
128	29692_06	196	196	-0.220706	D3	2	1	0	90.7	0	7.62205	[0,7.75]
129	8079_09	40	224.5	0.72316	B6	1	7	NA	NA	NA	NA	NA
130	13944_07	27	105	-0.190189	H4	0	6	NA	NA	NA	NA	NA
131	26273_10	162	162	NA	G4	N/A	2	NA	NA	NA	NA	NA
132	27747_10	185	125	-0.403479	H2	2	2	1	4.6	0	6.97728	[0,7.75]
133	5023_11	5	5	NA	I5	0	2	NA	NA	NA	NA	NA
134	14224_08	239	239	0.297084	J7	2	6	NA	NA	NA	NA	NA
135	2654_11	218	225.5	-0.290796	G6	1	7	0	49.7	0	7.82337	(7.75,10.6]
136	8283_09	155	155	-0.0759774	I12	2	4	0	60.4	0	7.2854	[0,7.75]
137	48-0206_06	79	79	NA	D12	1	5	NA	NA	NA	NA	NA
138	1071_11	142	142	-0.0569661	C6	1	5	NA	NA	NA	NA	NA
139	18329_07	96	96	-0.242689	H5	0	6	0	87.1	0	6.59991	[0,7.75]
140	30416_09	389	237	0.0856026	C3	2	2	0	54.8	0	7.89482	(7.75,10.6]
141	727_10	755	849	-0.323238	C7	4	4	0	61.2	0	9.73132	(7.75,10.6]
142	22027_06	133	133	NA	E11	2	6	NA	NA	NA	NA	NA
143	29158_02	543	691	1.3801	A4	4	8	0	143.2	0	9.43463	(7.75,10.6]
144	7561_09	548	408	-0.529568	A8	3	4	NA	NA	NA	NA	NA
145	15412_06	28	28	-0.180216	D12	0	6	NA	NA	NA	NA	NA
146	34351_10	291	420.5	NA	I1	3	2	NA	NA	NA	NA	NA
147	15140_10	31	31	0.312332	E9	0	2	1	6.4	0	5	[0,7.75]
148	11133_09	647	460.5	0.364192	J3	2	4	1	13.2	0	8.85019	(7.75,10.6]
149	10783_08	207	218	NA	I1	3	1	NA	NA	NA	NA	NA
150	3072_06	365	365	-0.463568	D2	3	3	NA	NA	NA	NA	NA
151	727_10	943	849	-0.323238	C8	4	4	NA	NA	NA	NA	NA
152	28670_05	1373	1079.5	0.842161	C6	5	8	1	7.9	0	10.0775	(7.75,10.6]
153	443_07	149	149	-0.101382	F8	1	6	1	5.1	0	7.22882	[0,7.75]
154	11947_07	156	156	0.228493	H6	1	4	NA	NA	NA	NA	NA
155	26904_04	71	71	0.0932049	B2	1	8	0	120.2	0	6.16993	[0,7.75]
156	11323_08	315	315	-0.0889734	C12	2	7	0	1.5	0	8.30378	(7.75,10.6]
157	15540_08	212	241.5	NA	I8	1	1	NA	NA	NA	NA	NA
158	27352_10	135	188.5	0.0720296	G9	2	2	0	54	0	7.56605	[0,7.75]
159	23912_05	494	494	-0.390837	C4	3	8	1	35.4	0	8.95128	(7.75,10.6]
160	17991_10	327	327	-0.592935	F1	2	2	0	52.3	0	8.35755	(7.75,10.6]
161	10228_05	878	878	NA	A3	4	6	NA	NA	NA	NA	NA
162	4319_06	356	356	0.648402	A10	3	5	0	106.6	0	8.47978	(7.75,10.6]
163	11206_11	1027	1027	1.27296	J6	4	2	0	44.5	0	10.0056	(7.75,10.6]
164	16266_06	89	89	-0.040157	B10	1	1	NA	NA	NA	NA	NA
165	20297_05	275	275.5	0.111932	C1	2	6	1	83.8	0	8.11114	(7.75,10.6]
166	8594_05	1053	978.5	0.150344	C10	4	8	1	15.9	0	9.9359	(7.75,10.6]
167	32542_10	865	865	1.32508	H8	4	2	1	0.6	0	9.75822	(7.75,10.6]
168	26846_06	236	236	0.161044	C9	1	1	1	10.6	0	7.88874	(7.75,10.6]
169	2781_08	317	317	-0.140415	I6	3	6	0	82.4	0	8.31288	(7.75,10.6]
170	7833_08	399	399	NA	H7	4	1	NA	NA	NA	NA	NA
171	6031_08	237	263.5	NA	H5	4	1	NA	NA	NA	NA	NA
172	10475_06	273	273	0.647251	B2	3	1	1	8.3	0	8.09803	(7.75,10.6]
173	23691_10	210	210	0.217908	F12	2	2	NA	NA	NA	NA	NA
174	30641_09	843	843	1.9456	C6	4	2	0	60.4	0	9.7211	(7.75,10.6]
175	18845_08	478	478	0.863498	J1	3	1	1	7.9	0	8.90388	(7.75,10.6]
176	15959_08	966	1078.5	0.915969	J9	4	6	NA	NA	NA	NA	NA
177	16516_02	26	26	NA	F6	1	5	NA	NA	NA	NA	NA
178	11133_09	274	460.5	0.364192	J4	2	4	NA	NA	NA	NA	NA
179	20063_07	132	132	-0.75343	E11	1	1	0	91.4	0	7.05528	[0,7.75]
180	12831_07	84	53	-0.71011	E2	0	1	0	23.8	0	5.75489	[0,7.75]
181	13446_03	20	33	-0.268076	G7	0	5	1	1.7	0	5.08746	[0,7.75]
182	21725_06	354	354	0.680988	C6	3	1	1	7.2	0	8.47168	(7.75,10.6]
183	13944_07	183	105	-0.190189	H3	2	6	NA	NA	NA	NA	NA
184	28670_05	786	1079.5	0.842161	C5	4	8	NA	NA	NA	NA	NA
185	7072_10	384	252.5	-0.236638	D6	2	4	0	56.8	0	7.98584	(7.75,10.6]
186	20746_08	219	138	NA	J5	2	1	NA	NA	NA	NA	NA
187	7072_10	121	252.5	-0.236638	D5	2	4	NA	NA	NA	NA	NA
188	13730_07	110	110	-0.56206	E3	3	1	NA	NA	NA	NA	NA
189	4034_08	212	212	-0.478945	I10	1	6	1	7.8	0	7.73471	[0,7.75]
190	9116_09	194	194	0.21307	B3	2	4	1	5.6	0	7.60733	[0,7.75]
191	20746_08	57	138	NA	J6	0	1	NA	NA	NA	NA	NA
192	12831_07	22	53	-0.71011	E1	0	1	NA	NA	NA	NA	NA
193	05-0121_08	251	220.5	0.277534	E3	3	5	0	79.7	0	7.79116	(7.75,10.6]
194	16269_04	113	113	0.27184	I1	2	5	1	2.5	0	6.83289	[0,7.75]
195	4260_11	433	275	0.361607	G11	3	7	0	44.9	0	8.10852	(7.75,10.6]
196	3169_03	104	104	-0.376145	G2	1	5	1	1.4	0	6.71425	[0,7.75]
197	6742_07	61	302	NA	E7	1	7	NA	NA	NA	NA	NA
198	1777_05	59	72.5	NA	C1	1	7	NA	NA	NA	NA	NA
199	3013_08	328	328	0.429173	H1	3	1	0	85.2	0	8.36194	(7.75,10.6]
200	21117_05	82	82	-0.529554	B11	1	8	1	22.6	0	6.37504	[0,7.75]
201	3260_07	488	356	NA	A6	3	5	NA	NA	NA	NA	NA
202	6245_09	561	503	0.0969804	A5	3	4	NA	NA	NA	NA	NA
203	6072_09	215	215	0.242085	A3	3	4	0	71.8	0	7.75489	[0,7.75]
204	7383_05	251	251	0.158563	A2	3	6	1	18.6	0	7.97728	(7.75,10.6]
205	31344_10	678	388.5	NA	H5	3	2	NA	NA	NA	NA	NA
206	12568_10	612	306.5	1.39338	G1	4	7	1	5.8	0	8.26444	(7.75,10.6]
207	18678_08	62	62	-0.973341	J11	0	6	0	74.6	0	5.97728	[0,7.75]
208	574_09	476	501.5	1.35951	J7	4	3	NA	NA	NA	NA	NA
209	17984_10	70	84.5	0.898991	E12	1	2	NA	NA	NA	NA	NA
210	9860_08	141	134	-0.0547157	I1	2	3	1	2.8	0	7.07682	[0,7.75]
211	21142_11	84	84	-0.12552	B6	0	3	0	43	0	6.40939	[0,7.75]
212	27317_07	337	337	-0.195071	F10	3	1	0	68.2	0	8.40088	(7.75,10.6]
213	16426_11	16	16	0.671777	F10	0	4	1	31.4	0	4.08746	[0,7.75]
214	15835_10	1361	1361	1.12334	E3	4	4	0	52	0	10.4115	(7.75,10.6]
215	13555_06	223	176.5	0.393873	B5	3	1	NA	NA	NA	NA	NA
216	138_03	56	56	NA	D4	0	7	NA	NA	NA	NA	NA
217	21962_09	1044	620	0.930721	B10	4	2	1	8.3	0	9.27845	(7.75,10.6]
218	9369_06	265	265	0.0230128	A1	3	5	1	23	0	8.05528	(7.75,10.6]
219	8466_08	180	180	0.339434	H12	2	1	NA	NA	NA	NA	NA
220	2654_11	233	225.5	-0.290796	G5	3	7	NA	NA	NA	NA	NA
221	12968_07	376	376	0.762159	F9	3	3	1	74.1	0	8.55842	(7.75,10.6]
222	17125_05	103	216	NA	B3	2	6	NA	NA	NA	NA	NA
223	27747_10	65	125	-0.403479	H1	2	2	NA	NA	NA	NA	NA
224	7103_07	155	155	0.631586	D8	2	8	0	91.2	0	7.2854	[0,7.75]
225	2870_08	145	145	NA	G12	1	1	NA	NA	NA	NA	NA
226	3669_08	7	63.5	NA	H10	0	1	NA	NA	NA	NA	NA
227	5071_10	415	415	-0.0758694	D1	3	2	1	6.3	0	8.70044	(7.75,10.6]
228	16702_06	379	379	1.26049	C1	3	1	0	100.4	0	8.56986	(7.75,10.6]
229	4186_10	285	285	NA	B8	3	5	NA	NA	NA	NA	NA
230	10990_08	242	242	0.54741	I10	2	4	0	27.7	0	7.92481	(7.75,10.6]
231	1198_10	19	46.5	-0.259502	J7	0	4	NA	NA	NA	NA	NA
232	365_07	310	310	-0.41994	F5	3	6	1	1.3	0	8.28077	(7.75,10.6]
233	6742_07	543	302	NA	E8	3	7	NA	NA	NA	NA	NA
234	26826_07	22	45.5	0	F7	0	1	NA	NA	NA	NA	NA
235	29158_02	839	691	1.3801	A3	4	8	NA	NA	NA	NA	NA
236	8236_11	309	309	-0.388404	J1	2	2	NA	NA	NA	NA	NA
237	10254_08	122	122	-0.372572	J1	2	6	1	11.1	0	6.94251	[0,7.75]
238	20764_07	62	90.5	-0.0101789	H8	1	6	0	87.2	0	6.5157	[0,7.75]
239	4268_08	390	390	-0.0494646	I2	3	4	0	75.5	0	8.61102	(7.75,10.6]
240	17623_05	269	269	1.03101	B7	2	6	0	19.9	0	8.07682	(7.75,10.6]
241	307_10	222	222	0.365904	C9	3	2	1	16.5	0	7.8009	(7.75,10.6]
242	2090_09	29	17.5	-0.356821	A2	0	4	0	71.6	0	4.20945	[0,7.75]
243	11722_10	737	432.5	NA	D11	4	2	NA	NA	NA	NA	NA
244	14-0202_05	77	77	-0.813138	D9	1	5	NA	NA	NA	NA	NA
245	17345_05	64	64	-0.263399	B6	1	6	0	49.8	0	6.02237	[0,7.75]
246	16751_06	64	64	-1.09502	E2	1	6	NA	NA	NA	NA	NA
247	880_06	1310	1310	0.0549224	A7	4	1	1	6	0	10.3565	(7.75,10.6]
248	15758_08	515	515	1.14721	I12	4	1	0	0.7	0	9.01123	(7.75,10.6]
249	3312_11	47	47	-0.395178	G9	1	7	NA	NA	NA	NA	NA
250	9499_09	179	295.5	-0.0705924	J2	2	4	1	20.2	0	8.21189	(7.75,10.6]
251	32901_08	59	41	-0.551553	A7	0	2	NA	NA	NA	NA	NA
252	20022_06	111	111	0.296136	C3	2	1	1	18.3	0	6.80735	[0,7.75]
253	21944_06	623	682.5	NA	E10	3	6	NA	NA	NA	NA	NA
254	8319_07	141	411.5	NA	E9	1	7	NA	NA	NA	NA	NA
255	4260_11	117	275	0.361607	G12	1	7	NA	NA	NA	NA	NA
256	402_08	72	72	NA	G10	2	1	NA	NA	NA	NA	NA
257	22188_03	446	351.5	NA	H1	3	5	NA	NA	NA	NA	NA
258	1524_09	148	354	-0.319635	J12	2	3	0	73.9	0	8.47168	(7.75,10.6]
259	8944_06	74	74	-0.981639	A11	2	1	1	17.3	0	6.22882	[0,7.75]
260	2126_07	310	310	1.20773	E10	3	3	0	94.9	0	8.28077	(7.75,10.6]
261	7547_05	28	26	NA	C3	0	7	NA	NA	NA	NA	NA
262	19310_11	955	708.5	1.68246	A11	5	3	0	44.9	0	9.47066	(7.75,10.6]
263	17239_11	64	129	0.650667	A7	2	3	NA	NA	NA	NA	NA
264	7561_09	268	408	-0.529568	A7	2	4	NA	NA	NA	NA	NA
265	972_07	33	33	-0.767039	G8	1	4	NA	NA	NA	NA	NA
266	6680_07	398	398	0.69537	G2	3	6	0	95.6	0	8.64024	(7.75,10.6]
267	8970_09	900	900	0.285115	A11	4	4	1	18.6	0	9.81538	(7.75,10.6]
268	8594_05	904	978.5	0.150344	C9	3	8	NA	NA	NA	NA	NA
269	9860_08	127	134	-0.0547157	I2	2	3	NA	NA	NA	NA	NA
270	31712_08	338	338	0.340216	A4	3	2	0	76.5	0	8.40514	(7.75,10.6]
271	15891_08	129	78.5	NA	J5	3	3	NA	NA	NA	NA	NA
272	12847_02	225	225	NA	F1	2	5	NA	NA	NA	NA	NA
273	12582_08	81	252.5	-0.0892758	J4	1	6	NA	NA	NA	NA	NA
274	32701_10	158	158	0.272037	H9	2	2	NA	NA	NA	NA	NA
275	6055_08	325	325	NA	I4	3	4	NA	NA	NA	NA	NA
276	13622_09	25	25	-0.0584195	B7	0	4	1	2.4	0	4.70044	[0,7.75]
277	1524_09	560	354	-0.319635	J11	3	3	NA	NA	NA	NA	NA
278	6159_09	323	306	NA	E1	3	8	NA	NA	NA	NA	NA
279	2894_06	42	42	-0.516737	D2	1	6	0	108.2	0	5.42626	[0,7.75]
280	20202_11	306	306	NA	B3	3	3	NA	NA	NA	NA	NA
281	282_07	912	912	0.322138	E8	4	3	1	5	0	9.83447	(7.75,10.6]
282	20764_07	119	90.5	-0.0101789	H7	1	6	NA	NA	NA	NA	NA
283	5817_04	254	254	0.0529526	H8	2	5	0	28.4	0	7.99435	(7.75,10.6]
284	18240_02	576	654	0.429418	A1	3	8	0	25.9	0	9.35535	(7.75,10.6]
285	34351_10	550	420.5	NA	I2	3	2	NA	NA	NA	NA	NA
286	8176_09	200	200	-0.272368	B8	2	7	0	69.4	0	7.65105	[0,7.75]
287	20481_10	244	244	NA	F6	3	2	NA	NA	NA	NA	NA
288	30416_09	85	237	0.0856026	C4	1	2	NA	NA	NA	NA	NA
289	26101_04	333	234.5	0.929715	A11	2	8	NA	NA	NA	NA	NA
290	17479_06	259	259	-0.234874	E3	0	6	0	97.2	0	8.02237	(7.75,10.6]
291	9652_07	200	200	-0.13818	F7	2	3	1	7.5	0	7.65105	[0,7.75]
292	20968_06	568	605	1.44617	E5	4	6	1	13	0	9.24317	(7.75,10.6]
293	23229_10	537	537	1.44965	F9	4	2	1	6.5	0	9.07146	(7.75,10.6]
294	2149_08	1557	1557	1.49315	I1	5	6	0	86.5	0	10.6055	(7.75,10.6]
295	7180_07	485	723.5	0.484829	F3	4	3	NA	NA	NA	NA	NA
296	17-141_04	1827	1607.5	NA	D5	5	5	NA	NA	NA	NA	NA
297	13446_03	46	33	-0.268076	G8	0	5	NA	NA	NA	NA	NA
298	12526_11	0	0	-0.421392	J7	0	2	0	44.7	0	0	[0,7.75]
299	32901_08	23	41	-0.551553	A6	0	2	NA	NA	NA	NA	NA
300	13896_07	38	38	-0.621168	E5	1	1	0	91.8	0	5.2854	[0,7.75]
301	21944_06	742	682.5	NA	E9	4	6	NA	NA	NA	NA	NA
302	29185_06	41	41	NA	D1	1	1	NA	NA	NA	NA	NA
303	2843_10	17	38.5	NA	J12	0	4	NA	NA	NA	NA	NA
304	2090_09	6	17.5	-0.356821	A1	N/A	4	NA	NA	NA	NA	NA
305	05-0121_08	190	220.5	0.277534	E4	2	5	NA	NA	NA	NA	NA
306	20-0082_07	120	120	-0.0932553	E1	2	5	0	89.6	0	6.91886	[0,7.75]
307	13308_11	34	34	-0.30952	F8	0	4	0	43.1	0	5.12928	[0,7.75]
308	2333_04	95	95	-0.1106	H3	2	5	0	133	0	6.58496	[0,7.75]
309	13558_06	405	645.5	NA	B7	3	1	NA	NA	NA	NA	NA
310	882_06	162	162	0.569125	D2	1	8	NA	NA	NA	NA	NA
311	14562_10	45	45	-1.23058	E6	1	2	NA	NA	NA	NA	NA
312	19947_08	355	355	-0.552066	J3	3	1	NA	NA	NA	NA	NA
313	21962_09	196	620	0.930721	B9	2	2	NA	NA	NA	NA	NA
314	7547_05	24	26	NA	C4	0	7	NA	NA	NA	NA	NA
315	26446_07	1794	1794	NA	F5	5	1	NA	NA	NA	NA	NA
316	9086_11	610	610	NA	D2	3	5	NA	NA	NA	NA	NA
317	14723_10	1484	1484	NA	E8	4	2	NA	NA	NA	NA	NA
318	1866_07	457	457	-0.00507629	D7	3	1	0	81.4	0	8.8392	(7.75,10.6]
319	3260_07	224	356	NA	A5	2	5	NA	NA	NA	NA	NA
320	21265_11	309	309	NA	E8	3	8	NA	NA	NA	NA	NA
321	10861_11	48	48	-0.203873	H1	0	7	0	28.6	0	5.61471	[0,7.75]
322	13299_06	717	717	0.401319	E5	4	3	0	99.5	0	9.48784	(7.75,10.6]
323	9146_06	1217	1217	0.737787	E1	5	3	0	41.3	0	10.2503	(7.75,10.6]
324	10686_07	101	118	0.116989	D3	1	8	NA	NA	NA	NA	NA
325	12568_10	1	306.5	1.39338	G2	N/A	7	NA	NA	NA	NA	NA
326	27352_10	242	188.5	0.0720296	G10	3	2	NA	NA	NA	NA	NA
327	15436_05	1521	907.5	0.188808	B10	5	8	NA	NA	NA	NA	NA
328	31318_07	17	17	-1.1569	G2	0	1	0	77.8	0	4.16993	[0,7.75]
329	23654_05	249	249	0.312276	C6	2	6	0	99.9	0	7.96578	(7.75,10.6]
330	6475_09	318	318	0.348467	F1	2	7	1	1.9	0	8.31741	(7.75,10.6]
331	10308_10	371	371	NA	F10	3	7	NA	NA	NA	NA	NA
332	3990_07	735	735	0.276202	D5	3	8	1	7.7	0	9.52356	(7.75,10.6]
333	8319_07	682	411.5	NA	E10	4	7	NA	NA	NA	NA	NA
334	10569_09	47	47	-0.677117	D9	1	8	0	84.9	0	5.58496	[0,7.75]
335	15891_08	28	78.5	NA	J6	0	3	NA	NA	NA	NA	NA
336	6717_06	81	81	NA	E10	3	8	NA	NA	NA	NA	NA
337	17315_11	270	270	0.0239332	E6	2	4	1	6.8	0	8.08215	(7.75,10.6]
338	17-141_04	1388	1607.5	NA	D6	5	5	NA	NA	NA	NA	NA
339	18265_07	210	210	-0.444993	E7	2	1	1	18.5	0	7.7211	[0,7.75]
340	12369_08	1646	1644.5	NA	I9	5	3	NA	NA	NA	NA	NA
341	24387_06	220	220	-0.0742226	F1	3	6	1	6.7	0	7.7879	(7.75,10.6]
342	2097_06	576	576	NA	D9	5	7	NA	NA	NA	NA	NA
343	9091_04	139	139	NA	H11	1	5	NA	NA	NA	NA	NA
344	20556_04	141	119.5	-0.318215	I7	2	5	NA	NA	NA	NA	NA
345	2870_03	148	148	NA	F12	1	5	NA	NA	NA	NA	NA
346	12255_10	106	89	-0.496684	E1	1	2	NA	NA	NA	NA	NA
347	776_06	115	115	NA	C7	1	3	NA	NA	NA	NA	NA
348	20968_06	642	605	1.44617	E6	3	6	NA	NA	NA	NA	NA
349	10783_08	229	218	NA	I2	2	1	NA	NA	NA	NA	NA
350	11659_08	367	367	0.245621	I3	3	3	1	9	0	8.52356	(7.75,10.6]
351	2477_08	124	124	0.100513	G10	2	3	1	6.1	0	6.96578	[0,7.75]
352	20297_05	276	275.5	0.111932	C2	3	6	NA	NA	NA	NA	NA
353	3669_08	120	63.5	NA	H9	1	1	NA	NA	NA	NA	NA
354	1504_08	52	52	0.0621426	H11	0	6	0	78.6	0	5.72792	[0,7.75]
355	9499_09	412	295.5	-0.0705924	J1	3	4	NA	NA	NA	NA	NA
356	18240_02	732	654	0.429418	A2	4	8	NA	NA	NA	NA	NA
357	6749_11	424	424	0.508672	E12	3	4	1	13.7	0	8.73132	(7.75,10.6]
358	6159_09	289	306	NA	E2	2	8	NA	NA	NA	NA	NA
359	04-0080_05	315	315	-0.364374	D7	3	5	NA	NA	NA	NA	NA
360	12680_07	160	160	NA	D11	1	1	NA	NA	NA	NA	NA
361	13401_03	68	68	-0.416412	C7	1	7	1	89	0	6.10852	[0,7.75]
362	2843_10	60	38.5	NA	J11	0	4	NA	NA	NA	NA	NA
363	9556_11	171	171	NA	J3	2	2	NA	NA	NA	NA	NA
364	3151_11	14	14	-0.330058	G8	0	7	NA	NA	NA	NA	NA
365	9453_07	292	292	0.111102	H4	2	4	NA	NA	NA	NA	NA
366	19310_11	462	708.5	1.68246	A12	4	3	NA	NA	NA	NA	NA

## Sheet: Legend_Bladder
PAD	Tumor identifier
TMArQ_CD3_counts	TMArQ counts for CD3 per core
TMArQ_CD3_mean	mean TMArQ counts for CD3 across cores for a tumor
CD3G_mRNA	mRNA expression for CD3 represented by the CD3G gene
TMA_Pos	position in TMA of core
CD3_Density_HumanEvaluator	CD3 protein expression groups by human evaluator
TMA_Block	TMA block id
SURVIVAL_RFSevent	RFS event variable for survival analysis
SURVIVAL_RFStime	RFS time variable for survival analysis
Adj.chemo	Adjuvant chemotherapy flag
TMArQ_CD3_log	TMArQ log2 transformed mean CD3 score
TMArQ_CD3_bin_group	Binary groups of low / high CD3 TMArQ score used in survival analysis

## Sheet: Melanoma cohort
Supplementary Table 1. Automated cell counts, clinicopathological, and molecular data for cohorts included in the study.
Malignant melanoma cohort
	Mm_ID	Tumour	block	pos	TMArQ_CD3_counts_core	TMArQ_CD3_mean	CD3_pathology	CD3_mRNA	CSS.years	CSS.event	TMArQ_CD3_log	TMArQ_CD3_bin
1	Mm88	58	1	J5	767	1379.5	NA	NA	NA	NA	10.431	(8.94,12]
2	Mm1201	245	5	A11	3371	2070	NA	NA	NA	NA	11.0161	(8.94,12]
3	Mm1068	252	5	B9	212	184	Few_Absent	-1.44022	1.76164	1	7.53138	[3.91,8.94]
4	Mm1201	245	5	A12	769	2070	NA	NA	NA	NA	11.0161	(8.94,12]
5	Mm1061	52	1	I5	258	250	Non_brisk	-1.54542	1.0274	1	7.97154	[3.91,8.94]
6	Mm21	33	1	F8	2832	2832	Non_brisk	2.20846	1.12603	1	11.4681	(8.94,12]
7	Mm1386	51	1	I8	326	487	NA	NA	NA	NA	8.93074	[3.91,8.94]
8	Mm1073	50	1	I9	1058	1560	Non_brisk	0.889799	4.08493	0	10.6083	(8.94,12]
9	Mm1291	60	1	J2	442	950.5	NA	NA	NA	NA	9.89406	(8.94,12]
10	Mm1495	36	1	F2	1828	1374	Brisk	0.445475	0.452055	1	10.4252	(8.94,12]
11	Mm1424	38	1	G10	181	193	Few_Absent	-2.66926	0.180822	1	7.59991	[3.91,8.94]
12	Mm1265	44	1	H10	2503	1901	Non_brisk	-1.38342	3.01644	0	10.8933	(8.94,12]
13	Mm1272	14	1	C10	118	112.5	Few_Absent	-0.710118	0.249315	1	6.82655	[3.91,8.94]
14	Mm1489	13	1	C11	210	141	Few_Absent	-1.90393	0.841096	0	7.14975	[3.91,8.94]
15	Mm1424	38	1	G9	205	193	Few_Absent	-2.66926	0.180822	1	7.59991	[3.91,8.94]
16	Mm1501	266	5	D6	121	121	Few_Absent	0.373818	0.276712	0	6.93074	[3.91,8.94]
17	Mm1279	35	1	F4	1136	1270	Brisk	1.8435	1.09315	1	10.3117	(8.94,12]
18	Mm9544	18	1	C2	151	483.5	Non_brisk	NA	NA	NA	8.92035	[3.91,8.94]
19	Mm1011	57	1	J8	423	352	NA	NA	NA	NA	8.46352	[3.91,8.94]
20	Mm1171	249	5	A4	164	623.5	Brisk	2.17697	2.62192	1	9.28656	(8.94,12]
21	Mm898	260	5	C5	33	46	NA	NA	NA	NA	5.55459	[3.91,8.94]
22	Mm935	9	1	B8	690	864	Non_brisk	2.9199	5.9589	0	9.75656	(8.94,12]
23	Mm9544	18	1	C3	816	483.5	Non_brisk	NA	NA	NA	8.92035	[3.91,8.94]
24	Mm718	257	5	C11	651	530	Non_brisk	0.0517647	1.21096	1	9.05257	(8.94,12]
25	Mm1049	254	5	B6	558	323	Non_brisk	-1.33363	0.515068	1	8.33985	[3.91,8.94]
26	Mm45	41	1	G4	1750	1920.5	Non_brisk	1.49842	17.3781	0	10.908	(8.94,12]
27	Mm778	47	1	H3	267	170.5	Few_Absent	-2.54166	0.115068	1	7.42206	[3.91,8.94]
28	Mm57	59	1	J4	370	370	Non_brisk	2.92643	3.43288	1	8.53528	[3.91,8.94]
29	Mm1279	35	1	F5	1404	1270	Brisk	1.8435	1.09315	1	10.3117	(8.94,12]
30	Mm1195	55	1	J11	2297	2037.5	NA	NA	NA	NA	10.9933	(8.94,12]
31	Mm1205	19	1	D11	181	137	Few_Absent	-2.75661	0.0164384	1	7.10852	[3.91,8.94]
32	Mm45	41	1	G3	2091	1920.5	Non_brisk	1.49842	17.3781	0	10.908	(8.94,12]
33	Mm836	265	5	D8	180	320.5	Few_Absent	-2.51359	0.00273973	0	8.32867	[3.91,8.94]
34	Mm437	24	1	D1	1101	993	Non_brisk	1.03729	6.93151	1	9.9571	(8.94,12]
35	Mm970	30	1	E3	80	139	NA	NA	NA	NA	7.12928	[3.91,8.94]
36	Mm727	46	1	H6	1252	2473.5	NA	NA	NA	NA	11.2729	(8.94,12]
37	Mm827	12	1	B2	930	656	Non_brisk	-0.251569	0.39726	1	9.35975	(8.94,12]
38	Mm884	259	5	C8	213	220.5	Few_Absent	-1.44357	0.153425	1	7.79116	[3.91,8.94]
39	Mm836	265	5	D7	261	320.5	Few_Absent	-2.51359	0.00273973	0	8.32867	[3.91,8.94]
40	Mm692	20	1	D9	749	1314	Brisk	-0.718698	1.26301	0	10.3608	(8.94,12]
41	Mm1522	39	1	G7	1617	2148	Brisk	1.6476	0.30411	0	11.0694	(8.94,12]
42	Mm1413	246	5	A9	177	125.5	Few_Absent	-1.87726	1.73699	0	6.98299	[3.91,8.94]
43	Mm1765	45	1	H8	410	582.5	Few_Absent	NA	NA	NA	9.18859	(8.94,12]
44	Mm1522	39	1	G8	2679	2148	Brisk	1.6476	0.30411	0	11.0694	(8.94,12]
45	Mm777	28	1	E5	691	501.5	Non_brisk	-1.63499	0.531507	1	8.97298	(8.94,12]
46	Mm1042	262	5	C2	232	176	Few_Absent	-1.00416	5.23836	0	7.46761	[3.91,8.94]
47	Mm1407	8	1	B9	1347	731.5	Few_Absent	-0.753137	1.74795	1	9.51668	(8.94,12]
48	Mm1370	48	1	H2	222	138.5	Few_Absent	-1.91885	0.194521	0	7.12412	[3.91,8.94]
49	Mm850	22	1	D5	860	717	NA	NA	NA	NA	9.48784	(8.94,12]
50	Mm782	4	1	A6	44	42	Few_Absent	-1.70911	1.62192	1	5.42626	[3.91,8.94]
51	Mm715	247	5	A8	191	225	NA	NA	NA	NA	7.82018	[3.91,8.94]
52	Mm843	56	1	J9	342	553	Non_brisk	-1.23917	2.8137	0	9.11374	(8.94,12]
53	Mm787	258	5	C9	2947	3492	Brisk	2.61623	2.01096	0	11.7703	(8.94,12]
54	Mm437	24	1	D2	885	993	Non_brisk	1.03729	6.93151	1	9.9571	(8.94,12]
55	Mm1369	40	1	G5	238	215	Few_Absent	-1.48937	0.830137	1	7.75489	[3.91,8.94]
56	Mm711	6	1	A1	1795	1954	Brisk	0.506038	0.569863	1	10.933	(8.94,12]
57	Mm1292	263	5	D11	2690	1739.5	Brisk	1.48664	2.83562	0	10.7653	(8.94,12]
58	Mm882	37	1	G11	298	390	Non_brisk	-0.700369	1.05753	1	8.61102	[3.91,8.94]
59	Mm777	28	1	E6	312	501.5	Non_brisk	-1.63499	0.531507	1	8.97298	(8.94,12]
60	Mm1065	17	1	C4	2558	1626.5	Non_brisk	1.10462	3.58904	0	10.6684	(8.94,12]
61	Mm622	261	5	C3	1302	1142.5	NA	NA	NA	NA	10.1592	(8.94,12]
62	Mm1765	45	1	H7	755	582.5	Few_Absent	NA	NA	NA	9.18859	(8.94,12]
63	Mm782	4	1	A5	40	42	Few_Absent	-1.70911	1.62192	1	5.42626	[3.91,8.94]
64	Mm1406	31	1	F11	412	476	Non_brisk	-0.0739133	0.232877	1	8.89785	[3.91,8.94]
65	Mm1296	23	1	D3	1167	950.5	Non_brisk	2.37625	1.7726	0	9.89406	(8.94,12]
66	Mm1406	31	1	F12	540	476	Non_brisk	-0.0739133	0.232877	1	8.89785	[3.91,8.94]
67	Mm1265	44	1	H9	1299	1901	Non_brisk	-1.38342	3.01644	0	10.8933	(8.94,12]
68	Mm1429	10	1	B5	109	316	Brisk	-0.449867	1.43288	0	8.30834	[3.91,8.94]
69	Mm1413	246	5	A10	74	125.5	Few_Absent	-1.87726	1.73699	0	6.98299	[3.91,8.94]
70	Mm935	9	1	B7	1038	864	Non_brisk	2.9199	5.9589	0	9.75656	(8.94,12]
71	Mm1370	48	1	H1	55	138.5	Few_Absent	-1.91885	0.194521	0	7.12412	[3.91,8.94]
72	Mm662	256	5	B1	86	113.5	Few_Absent	-2.4921	13.7123	0	6.8392	[3.91,8.94]
73	Mm1508	264	5	D9	35	39.5	Few_Absent	-2.64968	0.517808	0	5.33985	[3.91,8.94]
74	Mm718	257	5	C12	409	530	Non_brisk	0.0517647	1.21096	1	9.05257	(8.94,12]
75	Mm1011	57	1	J7	281	352	NA	NA	NA	NA	8.46352	[3.91,8.94]
76	Mm1495	36	1	F3	920	1374	Brisk	0.445475	0.452055	1	10.4252	(8.94,12]
77	Mm850	22	1	D6	574	717	NA	NA	NA	NA	9.48784	(8.94,12]
78	Mm1429	10	1	B6	523	316	Brisk	-0.449867	1.43288	0	8.30834	[3.91,8.94]
79	Mm1067	43	1	H11	884	3062.5	Brisk	NA	0.345205	1	11.581	(8.94,12]
80	Mm882	37	1	G12	482	390	Non_brisk	-0.700369	1.05753	1	8.61102	[3.91,8.94]
81	Mm843	56	1	J10	764	553	Non_brisk	-1.23917	2.8137	0	9.11374	(8.94,12]
82	Mm898	260	5	C6	59	46	NA	NA	NA	NA	5.55459	[3.91,8.94]
83	Mm1042	262	5	C1	120	176	Few_Absent	-1.00416	5.23836	0	7.46761	[3.91,8.94]
84	Mm1182	248	5	A5	168	100	Few_Absent	-0.858814	3.59452	0	6.65821	[3.91,8.94]
85	Mm1167	7	1	B12	1271	1421.5	Brisk	3.26876	4.05205	0	10.4742	(8.94,12]
86	Mm1143	32	1	F9	373	215	NA	NA	NA	NA	7.75489	[3.91,8.94]
87	Mm884	259	5	C7	228	220.5	Few_Absent	-1.44357	0.153425	1	7.79116	[3.91,8.94]
88	Mm1407	8	1	B10	116	731.5	Few_Absent	-0.753137	1.74795	1	9.51668	(8.94,12]
89	Mm1290	251	5	B11	114	206.5	NA	NA	NA	NA	7.69697	[3.91,8.94]
90	Mm1433	1	1	B4	79	79.5	Few_Absent	-1.7865	0.923288	1	6.33092	[3.91,8.94]
91	Mm1073	50	1	I10	2062	1560	Non_brisk	0.889799	4.08493	0	10.6083	(8.94,12]
92	Mm993	21	1	D8	131	116.5	Few_Absent	-2.64705	1.15068	0	6.87652	[3.91,8.94]
93	Mm1166	16	1	C6	617	629.5	Non_brisk	-1.03776	3.85205	0	9.30035	(8.94,12]
94	Mm1408	53	1	I4	617	562.5	Brisk	0.113079	1.03562	1	9.13827	(8.94,12]
95	Mm692	20	1	D10	1879	1314	Brisk	-0.718698	1.26301	0	10.3608	(8.94,12]
96	Mm1203	27	1	E8	26	47	Few_Absent	-1.56319	0.531507	1	5.58496	[3.91,8.94]
97	Mm1167	7	1	B11	1572	1421.5	Brisk	3.26876	4.05205	0	10.4742	(8.94,12]
98	Mm778	47	1	H4	74	170.5	Few_Absent	-2.54166	0.115068	1	7.42206	[3.91,8.94]
99	Mm1067	43	1	H12	5241	3062.5	Brisk	NA	0.345205	1	11.581	(8.94,12]
100	Mm1448	2	1	A10	482	472	Non_brisk	0.17773	1.16164	0	8.8857	[3.91,8.94]
101	Mm1290	251	5	B12	299	206.5	NA	NA	NA	NA	7.69697	[3.91,8.94]
102	Mm729	5	1	A3	94	78.5	Few_Absent	-2.26922	5.36438	1	6.31288	[3.91,8.94]
103	Mm622	261	5	C4	983	1142.5	NA	NA	NA	NA	10.1592	(8.94,12]
104	Mm993	21	1	D7	102	116.5	Few_Absent	-2.64705	1.15068	0	6.87652	[3.91,8.94]
105	Mm827	12	1	B1	382	656	Non_brisk	-0.251569	0.39726	1	9.35975	(8.94,12]
106	Mm1410	25	1	E11	185	136	Few_Absent	-2.82362	NA	NA	7.09803	[3.91,8.94]
107	Mm1489	13	1	C12	72	141	Few_Absent	-1.90393	0.841096	0	7.14975	[3.91,8.94]
108	Mm729	5	1	A4	63	78.5	Few_Absent	-2.26922	5.36438	1	6.31288	[3.91,8.94]
109	Mm1408	53	1	I3	508	562.5	Brisk	0.113079	1.03562	1	9.13827	(8.94,12]
110	Mm847	255	5	B3	51	49	Few_Absent	-2.7208	1.72329	1	5.64386	[3.91,8.94]
111	Mm15	42	1	G2	71	182.5	NA	NA	NA	NA	7.51964	[3.91,8.94]
112	Mm1272	14	1	C9	107	112.5	Few_Absent	-0.710118	0.249315	1	6.82655	[3.91,8.94]
113	Mm970	30	1	E2	198	139	NA	NA	NA	NA	7.12928	[3.91,8.94]
114	Mm662	256	5	B2	141	113.5	Few_Absent	-2.4921	13.7123	0	6.8392	[3.91,8.94]
115	Mm926	26	1	E9	1704	1613.5	Brisk	3.11832	6.13425	0	10.6569	(8.94,12]
116	Mm1252	250	5	A2	389	531.5	Brisk	-0.324817	1.70685	1	9.05664	(8.94,12]
117	Mm885	54	1	I2	1464	1180.5	Brisk	0.0513254	6.64932	0	10.2064	(8.94,12]
118	Mm1369	40	1	G6	192	215	Few_Absent	-1.48937	0.830137	1	7.75489	[3.91,8.94]
119	Mm1196	253	5	B7	215	213	Few_Absent	-1.04343	1.87671	0	7.74147	[3.91,8.94]
120	Mm1181	29	1	E4	988	988	Non_brisk	0.938139	3.59726	0	9.94983	(8.94,12]
121	Mm715	247	5	A7	259	225	NA	NA	NA	NA	7.82018	[3.91,8.94]
122	Mm1508	264	5	D10	24	39.5	Few_Absent	-2.64968	0.517808	0	5.33985	[3.91,8.94]
123	Mm1166	16	1	C7	642	629.5	Non_brisk	-1.03776	3.85205	0	9.30035	(8.94,12]
124	Mm1386	51	1	I7	648	487	NA	NA	NA	NA	8.93074	[3.91,8.94]
125	Mm88	58	1	J6	1992	1379.5	NA	NA	NA	NA	10.431	(8.94,12]
126	Mm1512	267	5	D4	622	401.5	Non_brisk	-1.31613	0.205479	0	8.65284	[3.91,8.94]
127	Mm926	26	1	E10	1523	1613.5	Brisk	3.11832	6.13425	0	10.6569	(8.94,12]
128	Mm1390	15	1	C8	70	70	Few_Absent	-1.84813	1.85753	0	6.14975	[3.91,8.94]
129	Mm15	42	1	G1	294	182.5	NA	NA	NA	NA	7.51964	[3.91,8.94]
130	Mm1410	25	1	E12	87	136	Few_Absent	-2.82362	NA	NA	7.09803	[3.91,8.94]
131	Mm1323	3	1	A8	309	564	Non_brisk	0.676564	1.26301	1	9.14211	(8.94,12]
132	Mm1143	32	1	F10	57	215	NA	NA	NA	NA	7.75489	[3.91,8.94]
133	Mm1291	60	1	J3	1459	950.5	NA	NA	NA	NA	9.89406	(8.94,12]
134	Mm1196	253	5	B8	211	213	Few_Absent	-1.04343	1.87671	0	7.74147	[3.91,8.94]
135	Mm1296	23	1	D4	734	950.5	Non_brisk	2.37625	1.7726	0	9.89406	(8.94,12]
136	Mm1195	55	1	J12	1778	2037.5	NA	NA	NA	NA	10.9933	(8.94,12]
137	Mm1205	19	1	D12	93	137	Few_Absent	-2.75661	0.0164384	1	7.10852	[3.91,8.94]
138	Mm885	54	1	I1	897	1180.5	Brisk	0.0513254	6.64932	0	10.2064	(8.94,12]
139	Mm711	6	1	A2	2113	1954	Brisk	0.506038	0.569863	1	10.933	(8.94,12]
140	Mm1203	27	1	E7	68	47	Few_Absent	-1.56319	0.531507	1	5.58496	[3.91,8.94]
141	Mm1409	34	1	F6	483	705.5	Brisk	3.42722	1.7863	0	9.46455	(8.94,12]
142	Mm1171	249	5	A3	1083	623.5	Brisk	2.17697	2.62192	1	9.28656	(8.94,12]
143	Mm1512	267	5	D5	181	401.5	Non_brisk	-1.31613	0.205479	0	8.65284	[3.91,8.94]
144	Mm1252	250	5	A1	674	531.5	Brisk	-0.324817	1.70685	1	9.05664	(8.94,12]
145	Mm1068	252	5	B10	156	184	Few_Absent	-1.44022	1.76164	1	7.53138	[3.91,8.94]
146	Mm1061	52	1	I6	242	250	Non_brisk	-1.54542	1.0274	1	7.97154	[3.91,8.94]
147	Mm1433	1	1	A11	49	79.5	Few_Absent	-1.7865	0.923288	1	6.33092	[3.91,8.94]
148	Mm727	46	1	H5	3695	2473.5	NA	NA	NA	NA	11.2729	(8.94,12]
149	Mm1433	1	1	B3	67	79.5	Few_Absent	-1.7865	0.923288	1	6.33092	[3.91,8.94]
150	Mm1433	1	1	A12	123	79.5	Few_Absent	-1.7865	0.923288	1	6.33092	[3.91,8.94]
151	Mm1448	2	1	A9	462	472	Non_brisk	0.17773	1.16164	0	8.8857	[3.91,8.94]
152	Mm787	258	5	C10	4037	3492	Brisk	2.61623	2.01096	0	11.7703	(8.94,12]
153	Mm1065	17	1	C5	695	1626.5	Non_brisk	1.10462	3.58904	0	10.6684	(8.94,12]
154	Mm847	255	5	B4	47	49	Few_Absent	-2.7208	1.72329	1	5.64386	[3.91,8.94]
155	Mm1473	49	1	I12	278	194.5	Few_Absent	-1.0954	0.980822	0	7.61102	[3.91,8.94]
156	Mm1049	254	5	B5	88	323	Non_brisk	-1.33363	0.515068	1	8.33985	[3.91,8.94]
157	Mm1323	3	1	A7	819	564	Non_brisk	0.676564	1.26301	1	9.14211	(8.94,12]
158	Mm1409	34	1	F7	928	705.5	Brisk	3.42722	1.7863	0	9.46455	(8.94,12]
159	Mm1182	248	5	A6	32	100	Few_Absent	-0.858814	3.59452	0	6.65821	[3.91,8.94]
160	Mm1292	263	5	D12	789	1739.5	Brisk	1.48664	2.83562	0	10.7653	(8.94,12]
161	Mm1473	49	1	I11	111	194.5	Few_Absent	-1.0954	0.980822	0	7.61102	[3.91,8.94]
162	Mm846	125	3	A12	172	990.75	Brisk	0.534156	3.34795	1	9.95383	(8.94,12]
163	Mm1449	200	4	C5	1344	666.25	NA	NA	NA	NA	9.38208	(8.94,12]
164	Mm1319	239	4	J12	408	726.5	Non_brisk	0.609424	0.446575	1	9.5068	(8.94,12]
165	Mm19	98	2	F5	297	350	Non_brisk	-0.57156	0.120548	1	8.45533	[3.91,8.94]
166	Mm50	152	3	E5	508	527.5	NA	NA	NA	NA	9.04576	(8.94,12]
167	Mm1069	77	2	C8	528	290	Non_brisk	-1.62611	3.00548	1	8.18488	[3.91,8.94]
168	Mm1361	157	3	F8	1604	1755	Brisk	2.86209	2.41096	0	10.7781	(8.94,12]
169	Mm421	193	4	B8	518	456.5	NA	NA	NA	NA	8.83763	[3.91,8.94]
170	Mm743	156	3	F9	8	38.25	Few_Absent	-2.76091	1.2411	1	5.29462	[3.91,8.94]
171	Mm842	148	3	D2	555	428	Brisk	-0.635762	3.9863	0	8.74483	[3.91,8.94]
172	Mm1430	168	3	H9	1015	531	NA	NA	NA	NA	9.05528	(8.94,12]
173	Mm1523	76	2	C10	205	145.5	NA	NA	NA	NA	7.19476	[3.91,8.94]
174	Mm1062	64	2	A6	1747	1696	NA	NA	NA	NA	10.7288	(8.94,12]
175	Mm1468	228	4	H9	705	521.5	Non_brisk	-1.14193	0.534247	1	9.02929	(8.94,12]
176	Mm886	243	4	J3	1296	1210.5	NA	NA	NA	NA	10.2426	(8.94,12]
177	Mm1440	109	2	H9	697	408	Brisk	-1.87442	0.139726	0	8.67596	[3.91,8.94]
178	Mm522	79	2	C3	336	424.5	NA	NA	NA	NA	8.73302	[3.91,8.94]
179	Mm13	163	3	G8	110	72	Few_Absent	-2.47413	0.591781	1	6.18982	[3.91,8.94]
180	Mm1474	137	3	C12	273	252	Few_Absent	-1.25041	0.0328767	1	7.98299	[3.91,8.94]
181	Mm1374	241	4	J7	1400	1102.5	Non_brisk	1.05695	2.16164	0	10.1079	(8.94,12]
182	Mm1207	232	4	H2	388	557.5	Non_brisk	0.28746	0.287671	0	9.12541	(8.94,12]
183	Mm1360	118	2	I1	230	412.5	Few_Absent	-0.506252	2.23836	0	8.69174	[3.91,8.94]
184	Mm1159	220	4	F1	474	291	Few_Absent	NA	0.539726	1	8.18982	[3.91,8.94]
185	Mm1204	140	3	C6	235	235	NA	NA	NA	NA	7.88264	[3.91,8.94]
186	Mm846	162	3	G10	849	990.75	Brisk	0.534156	3.34795	1	9.95383	(8.94,12]
187	Mm786	202	4	C2	495	503	Brisk	-0.479652	0.238356	1	8.97728	(8.94,12]
188	Mm765	141	3	C5	45	122	Few_Absent	-2.53097	1.30411	1	6.94251	[3.91,8.94]
189	Mm1449	208	4	D3	139	666.25	NA	NA	NA	NA	9.38208	(8.94,12]
190	Mm841	164	3	G6	2405	1698	Brisk	2.51099	1.4	0	10.7305	(8.94,12]
191	Mm96	224	4	G6	1052	689	Few_Absent	0.884639	3.6411	1	9.43045	(8.94,12]
192	Mm807	212	4	E6	3709	2890.5	Non_brisk	2.52987	3.28493	1	11.4976	(8.94,12]
193	Mm743	156	3	F10	64	38.25	Few_Absent	-2.76091	1.2411	1	5.29462	[3.91,8.94]
194	Mm856	127	3	A8	214	209.5	Few_Absent	-2.3983	0.243836	0	7.71768	[3.91,8.94]
195	Mm53	136	3	B2	77	72	Few_Absent	-1.78441	1.34521	1	6.18982	[3.91,8.94]
196	Mm1437	173	3	I12	894	882	NA	NA	NA	NA	9.78627	(8.94,12]
197	Mm1449	208	4	D2	530	666.25	NA	NA	NA	NA	9.38208	(8.94,12]
198	Mm672	186	4	A9	878	491.5	NA	NA	NA	NA	8.94398	(8.94,12]
199	Mm1483	124	2	J1	348	217	Few_Absent	-1.87839	0.690411	0	7.76818	[3.91,8.94]
200	Mm13	163	3	G7	34	72	Few_Absent	-2.47413	0.591781	1	6.18982	[3.91,8.94]
201	Mm928	211	4	E7	625	387.5	Non_brisk	NA	0.654795	1	8.60177	[3.91,8.94]
202	Mm1361	157	3	F7	1906	1755	Brisk	2.86209	2.41096	0	10.7781	(8.94,12]
203	Mm1492	227	4	H11	784	1111	Brisk	2.90496	0.731507	0	10.1189	(8.94,12]
204	Mm8562	91	2	E6	285	782	NA	NA	NA	NA	9.61287	(8.94,12]
205	Mm14	75	2	C12	2557	1520	NA	NA	NA	NA	10.5708	(8.94,12]
206	Mm44	223	4	G7	281	206.75	Few_Absent	0.995006	3.23836	1	7.6987	[3.91,8.94]
207	Mm1024	181	3	J8	2283	2558	NA	NA	NA	NA	11.3214	(8.94,12]
208	Mm479	176	3	I6	1191	721.5	NA	NA	NA	NA	9.49685	(8.94,12]
209	Mm20	160	3	F1	68	136	Few_Absent	1.74509	0.830137	1	7.09803	[3.91,8.94]
210	Mm1523	76	2	C9	86	145.5	NA	NA	NA	NA	7.19476	[3.91,8.94]
211	Mm1492	227	4	H12	1438	1111	Brisk	2.90496	0.731507	0	10.1189	(8.94,12]
212	Mm765	141	3	C4	199	122	Few_Absent	-2.53097	1.30411	1	6.94251	[3.91,8.94]
213	Mm781	183	3	J4	260	601.5	Non_brisk	-0.529678	NA	NA	9.23482	(8.94,12]
214	Mm832	135	3	B4	152	125	Few_Absent	-2.17626	1.24658	1	6.97728	[3.91,8.94]
215	Mm1471	225	4	G4	766	576	NA	NA	NA	NA	9.17243	(8.94,12]
216	Mm1476	170	3	H6	599	619	Non_brisk	NA	0.972603	0	9.27612	(8.94,12]
217	Mm886	243	4	J4	1125	1210.5	NA	NA	NA	NA	10.2426	(8.94,12]
218	Mm1322	190	4	A2	194	128	Few_Absent	NA	2.43014	0	7.01123	[3.91,8.94]
219	Mm666	88	2	E11	159	190	Non_brisk	-1.14747	1	1	7.57743	[3.91,8.94]
220	Mm1422	90	2	E7	478	542	Brisk	0.228199	0.465753	0	9.08481	(8.94,12]
221	Mm1187	61	2	A12	58	253.5	Brisk	1.86794	3.77808	0	7.99152	[3.91,8.94]
222	Mm1202	144	3	D10	1938	1972	Brisk	2.27696	3.95068	0	10.9462	(8.94,12]
223	Mm832	135	3	B3	98	125	Few_Absent	-2.17626	1.24658	1	6.97728	[3.91,8.94]
224	Mm1318	240	4	J9	102	296.5	Few_Absent	-1.9479	2.39726	0	8.21675	[3.91,8.94]
225	Mm1028	184	3	J2	29	48	NA	NA	NA	NA	5.61471	[3.91,8.94]
226	Mm781	183	3	J3	943	601.5	Non_brisk	-0.529678	NA	NA	9.23482	(8.94,12]
227	Mm6	236	4	I5	1922	1637.5	NA	NA	NA	NA	10.6782	(8.94,12]
228	Mm1319	239	4	J11	1045	726.5	Non_brisk	0.609424	0.446575	1	9.5068	(8.94,12]
229	Mm996	214	4	E2	162	177	Few_Absent	-0.0926708	3.83836	1	7.47573	[3.91,8.94]
230	Mm1471	225	4	G3	386	576	NA	NA	NA	NA	9.17243	(8.94,12]
231	Mm881	94	2	F12	65	63	Few_Absent	-1.13161	3.25205	0	6	[3.91,8.94]
232	Mm1416	121	2	J7	2081	1478.5	Brisk	NA	NA	NA	10.5309	(8.94,12]
233	Mm726	95	2	F10	609	1569	Non_brisk	2.14509	1.0411	1	10.6165	(8.94,12]
234	Mm1268	198	4	C10	269	272	NA	NA	NA	NA	8.09276	[3.91,8.94]
235	Mm513	235	4	I8	528	614.5	Brisk	0.65368	1.14795	1	9.26562	(8.94,12]
236	Mm628	188	4	A5	48	39.5	NA	NA	NA	NA	5.33985	[3.91,8.94]
237	Mm860	132	3	B10	700	446	Non_brisk	0.667862	7.05205	0	8.80413	[3.91,8.94]
238	Mm779	169	3	H8	22	48.5	NA	NA	NA	NA	5.62936	[3.91,8.94]
239	Mm716	89	2	E10	3507	3235.5	NA	NA	NA	NA	11.6602	(8.94,12]
240	Mm49	158	3	F5	488	415.5	Brisk	-0.106719	1.53151	0	8.70217	[3.91,8.94]
241	Mm881	94	2	F11	61	63	Few_Absent	-1.13161	3.25205	0	6	[3.91,8.94]
242	Mm791	67	2	B12	1654	1501.5	Brisk	2.36709	9.2137	0	10.5531	(8.94,12]
243	Mm1190	201	4	C4	517	465	NA	NA	NA	NA	8.86419	[3.91,8.94]
244	Mm1037	216	4	F10	379	574	Non_brisk	NA	4.81918	0	9.16742	(8.94,12]
245	Mm842	148	3	D1	301	428	Brisk	-0.635762	3.9863	0	8.74483	[3.91,8.94]
246	Mm113	234	4	I9	1059	1129.5	Brisk	1.08699	1.5726	1	10.1427	(8.94,12]
247	Mm751	108	2	H11	1585	1975	Brisk	2.69282	3.92329	1	10.9484	(8.94,12]
248	Mm49	158	3	F6	343	415.5	Brisk	-0.106719	1.53151	0	8.70217	[3.91,8.94]
249	Mm499	242	4	J6	1315	1139.5	NA	NA	NA	NA	10.1555	(8.94,12]
250	Mm52	213	4	E3	342	233.5	Non_brisk	-0.985679	16.7041	0	7.87344	[3.91,8.94]
251	Mm1026	102	2	G8	709	1355	Brisk	3.07275	0.967123	1	10.4051	(8.94,12]
252	Mm751	108	2	H10	2365	1975	Brisk	2.69282	3.92329	1	10.9484	(8.94,12]
253	Mm670	149	3	E11	78	77	Few_Absent	-2.36197	0.19726	1	6.2854	[3.91,8.94]
254	Mm1483	124	2	J2	86	217	Few_Absent	-1.87839	0.690411	0	7.76818	[3.91,8.94]
255	Mm713	123	2	J3	1614	1653	Brisk	1.39269	1.73699	1	10.6917	(8.94,12]
256	Mm807	212	4	E5	2072	2890.5	Non_brisk	2.52987	3.28493	1	11.4976	(8.94,12]
257	Mm906	171	3	H3	744	683.5	Brisk	0.4086	1.35068	1	9.41891	(8.94,12]
258	Mm824	138	3	C9	463	258	Non_brisk	NA	NA	NA	8.01681	[3.91,8.94]
259	Mm1529	96	2	F8	3959	3959	NA	NA	NA	NA	11.9513	(8.94,12]
260	Mm743	166	3	G1	36	38.25	Few_Absent	-2.76091	1.2411	1	5.29462	[3.91,8.94]
261	Mm1053	83	2	D7	905	1085	Non_brisk	-0.646647	2.00548	1	10.0848	(8.94,12]
262	Mm604	197	4	C11	56	102	NA	NA	NA	NA	6.6865	[3.91,8.94]
263	Mm743	166	3	G2	45	38.25	Few_Absent	-2.76091	1.2411	1	5.29462	[3.91,8.94]
264	Mm712	154	3	E2	1025	1922.5	NA	NA	NA	NA	10.9095	(8.94,12]
265	Mm1359	115	2	I8	1220	1167.5	Non_brisk	0.0935821	2.3589	0	10.1904	(8.94,12]
266	Mm1432	175	3	I7	80	158.5	Few_Absent	-0.74785	0.975342	1	7.31741	[3.91,8.94]
267	Mm96	224	4	G5	326	689	Few_Absent	0.884639	3.6411	1	9.43045	(8.94,12]
268	Mm6	236	4	I6	1353	1637.5	NA	NA	NA	NA	10.6782	(8.94,12]
269	Mm680	63	2	A8	12	252	NA	NA	NA	NA	7.98299	[3.91,8.94]
270	Mm851	218	4	F6	175	147.5	Few_Absent	NA	6.92603	0	7.21432	[3.91,8.94]
271	Mm738	155	3	F12	17	55	NA	NA	NA	NA	5.80735	[3.91,8.94]
272	Mm43	111	2	H5	506	490	Non_brisk	1.54351	0.539726	1	8.93958	[3.91,8.94]
273	Mm1527	114	2	I9	401	1223.5	NA	NA	NA	NA	10.258	(8.94,12]
274	Mm1358	92	2	E4	797	505.5	Brisk	-0.486454	2.24658	0	8.98442	(8.94,12]
275	Mm1066	231	4	H4	4315	3999	Brisk	2.76627	NA	NA	11.9658	(8.94,12]
276	Mm1314	209	4	E11	318	559.5	Non_brisk	1.00037	2.33151	0	9.13057	(8.94,12]
277	Mm1482	195	4	B4	668	371.5	Brisk	1.72443	NA	NA	8.5411	[3.91,8.94]
278	Mm1510	119	2	J11	26	22	Few_Absent	-2.02174	0.449315	0	4.52356	[3.91,8.94]
279	Mm1348	199	4	C7	641	1712.5	NA	NA	NA	NA	10.7427	(8.94,12]
280	Mm1474	137	3	C11	231	252	Few_Absent	-1.25041	0.0328767	1	7.98299	[3.91,8.94]
281	Mm997	203	4	D11	260	296	NA	NA	NA	NA	8.21432	[3.91,8.94]
282	Mm723	105	2	G2	810	578	Non_brisk	0.390487	3.3726	0	9.17742	(8.94,12]
283	Mm1023	99	2	G2	810	819	Brisk	-0.153057	1.78082	1	9.67948	(8.94,12]
284	Mm628	188	4	A6	31	39.5	NA	NA	NA	NA	5.33985	[3.91,8.94]
285	Mm742	244	4	J2	1707	1626.25	Brisk	2.5821	10.3534	0	10.6682	(8.94,12]
286	Mm1397	191	4	B11	123	214.5	NA	NA	NA	NA	7.75154	[3.91,8.94]
287	Mm791	67	2	B11	1349	1501.5	Brisk	2.36709	9.2137	0	10.5531	(8.94,12]
288	Mm1449	200	4	C6	652	666.25	NA	NA	NA	NA	9.38208	(8.94,12]
289	Mm1311	237	4	I4	71	85	Few_Absent	-0.859121	1.93699	1	6.42626	[3.91,8.94]
290	Mm1048	117	2	I3	3067	2023.5	Brisk	3.2559	4.88767	0	10.9833	(8.94,12]
291	Mm1076	230	4	H6	208	295	NA	NA	NA	NA	8.20945	[3.91,8.94]
292	Mm1076	230	4	H5	382	295	NA	NA	NA	NA	8.20945	[3.91,8.94]
293	Mm1485	122	2	J6	558	551	Non_brisk	-1.43841	0.871233	0	9.10852	(8.94,12]
294	Mm852	167	3	H11	1456	1769.5	Brisk	1.54248	7.17534	0	10.7899	(8.94,12]
295	Mm98	120	2	J9	2715	1797	Brisk	1.44038	1.42192	0	10.8122	(8.94,12]
296	Mm1322	190	4	A1	62	128	Few_Absent	NA	2.43014	0	7.01123	[3.91,8.94]
297	Mm494	107	2	H12	609	248.667	Few_Absent	NA	NA	NA	7.96386	[3.91,8.94]
298	Mm1534	70	2	B7	2429	2429	NA	NA	NA	NA	11.2467	(8.94,12]
299	Mm1515	217	4	F8	146	155	NA	NA	NA	NA	7.2854	[3.91,8.94]
300	Mm1260	104	2	G5	136	296.5	Few_Absent	-0.947435	3.04658	0	8.21675	[3.91,8.94]
301	Mm115	153	3	E4	59	59	Few_Absent	-2.61304	1.29863	1	5.90689	[3.91,8.94]
302	Mm738	155	3	F11	93	55	NA	NA	NA	NA	5.80735	[3.91,8.94]
303	Mm742	72	2	B4	1453	1626.25	Brisk	2.5821	10.3534	0	10.6682	(8.94,12]
304	Mm749	210	4	E9	3274	3099.5	Brisk	2.95058	NA	NA	11.5983	(8.94,12]
305	Mm1026	102	2	G7	2001	1355	Brisk	3.07275	0.967123	1	10.4051	(8.94,12]
306	Mm1423	74	2	B1	556	597	Non_brisk	0.700784	1.55068	0	9.224	(8.94,12]
307	Mm666	88	2	E12	221	190	Non_brisk	-1.14747	1	1	7.57743	[3.91,8.94]
308	Mm50	152	3	E6	547	527.5	NA	NA	NA	NA	9.04576	(8.94,12]
309	Mm1045	87	2	D1	760	760	NA	NA	NA	NA	9.57175	(8.94,12]
310	Mm1437	173	3	I11	870	882	NA	NA	NA	NA	9.78627	(8.94,12]
311	Mm1	82	2	D10	1212	1366.5	NA	NA	NA	NA	10.4173	(8.94,12]
312	Mm996	214	4	E1	192	177	Few_Absent	-0.0926708	3.83836	1	7.47573	[3.91,8.94]
313	Mm1397	191	4	B12	306	214.5	NA	NA	NA	NA	7.75154	[3.91,8.94]
314	Mm1416	121	2	J8	876	1478.5	Brisk	NA	NA	NA	10.5309	(8.94,12]
315	Mm686	172	3	H1	97	76	Few_Absent	-0.204638	13.6767	0	6.26679	[3.91,8.94]
316	Mm1289	93	2	E2	49	81	Few_Absent	-1.8533	0.345205	1	6.35755	[3.91,8.94]
317	Mm857	66	2	A2	238	238	NA	NA	NA	NA	7.90087	[3.91,8.94]
318	Mm1358	92	2	E3	214	505.5	Brisk	-0.486454	2.24658	0	8.98442	(8.94,12]
319	Mm1509	78	2	C5	225	742.5	NA	NA	NA	NA	9.53819	(8.94,12]
320	Mm1069	77	2	C7	52	290	Non_brisk	-1.62611	3.00548	1	8.18488	[3.91,8.94]
321	Mm1434	174	3	I9	63	140.5	NA	NA	NA	NA	7.14466	[3.91,8.94]
322	Mm728	150	3	E10	297	689.5	Non_brisk	-0.0198949	0.517808	1	9.4315	(8.94,12]
323	Mm1311	237	4	I3	99	85	Few_Absent	-0.859121	1.93699	1	6.42626	[3.91,8.94]
324	Mm1367	238	4	I2	117	75	Few_Absent	-1.46909	1.19178	1	6.24793	[3.91,8.94]
325	Mm742	244	4	J1	2448	1626.25	Brisk	2.5821	10.3534	0	10.6682	(8.94,12]
326	Mm1078	106	2	G1	2771	2771	NA	NA	NA	NA	11.4367	(8.94,12]
327	Mm1159	220	4	F2	108	291	Few_Absent	NA	0.539726	1	8.18982	[3.91,8.94]
328	Mm906	171	3	H4	623	683.5	Brisk	0.4086	1.35068	1	9.41891	(8.94,12]
329	Mm1475	97	2	F7	564	460	Brisk	1.56398	0.912329	0	8.84862	[3.91,8.94]
330	Mm836	185	4	A12	377	320.5	Few_Absent	-2.51359	0.00273973	0	8.32867	[3.91,8.94]
331	Mm928	211	4	E8	150	387.5	Non_brisk	NA	0.654795	1	8.60177	[3.91,8.94]
332	Mm1374	241	4	J8	805	1102.5	Non_brisk	1.05695	2.16164	0	10.1079	(8.94,12]
333	Mm1454	226	4	G2	100	285	NA	NA	NA	NA	8.15987	[3.91,8.94]
334	Mm44	178	3	I2	77	206.75	Few_Absent	0.995006	3.23836	1	7.6987	[3.91,8.94]
335	Mm1488	139	3	C8	186	189	NA	NA	NA	NA	7.56986	[3.91,8.94]
336	Mm1039	192	4	B9	680	481	NA	NA	NA	NA	8.91289	[3.91,8.94]
337	Mm1527	114	2	I10	2046	1223.5	NA	NA	NA	NA	10.258	(8.94,12]
338	Mm416	128	3	A6	1489	1351.5	Brisk	1.39705	15.4301	0	10.4014	(8.94,12]
339	Mm499	242	4	J5	964	1139.5	NA	NA	NA	NA	10.1555	(8.94,12]
340	Mm1048	117	2	I4	980	2023.5	Brisk	3.2559	4.88767	0	10.9833	(8.94,12]
341	Mm44	178	3	I1	217	206.75	Few_Absent	0.995006	3.23836	1	7.6987	[3.91,8.94]
342	Mm38	159	3	F4	702	1064	Brisk	1.19669	1.7589	1	10.0566	(8.94,12]
343	Mm839	215	4	F12	1035	924	NA	NA	NA	NA	9.85331	(8.94,12]
344	Mm1520	81	2	D12	105	94	Few_Absent	-2.30369	0.060274	0	6.56986	[3.91,8.94]
345	Mm44	223	4	G8	252	206.75	Few_Absent	0.995006	3.23836	1	7.6987	[3.91,8.94]
346	Mm783	116	2	I6	466	452.5	NA	NA	NA	NA	8.82496	[3.91,8.94]
347	Mm53	136	3	B1	67	72	Few_Absent	-1.78441	1.34521	1	6.18982	[3.91,8.94]
348	Mm1284	194	4	B6	453	505.5	NA	NA	NA	NA	8.98442	(8.94,12]
349	Mm785	177	3	I3	73	91.5	NA	NA	NA	NA	6.53138	[3.91,8.94]
350	Mm1207	232	4	H1	727	557.5	Non_brisk	0.28746	0.287671	0	9.12541	(8.94,12]
351	Mm39	206	4	D7	309	526	Non_brisk	-0.278088	17.6795	0	9.04166	(8.94,12]
352	Mm786	202	4	C1	511	503	Brisk	-0.479652	0.238356	1	8.97728	(8.94,12]
353	Mm572	134	3	B6	229	193.5	Brisk	0.60023	0.432877	0	7.60363	[3.91,8.94]
354	Mm779	169	3	H7	75	48.5	NA	NA	NA	NA	5.62936	[3.91,8.94]
355	Mm785	177	3	I4	110	91.5	NA	NA	NA	NA	6.53138	[3.91,8.94]
356	Mm98	120	2	J10	879	1797	Brisk	1.44038	1.42192	0	10.8122	(8.94,12]
357	Mm306	133	3	B8	706	415	Non_brisk	NA	2.0411	1	8.70044	[3.91,8.94]
358	Mm846	162	3	G9	581	990.75	Brisk	0.534156	3.34795	1	9.95383	(8.94,12]
359	Mm798	161	3	G11	2317	1961.5	Brisk	2.75172	6.35342	0	10.9385	(8.94,12]
360	Mm1520	81	2	D11	83	94	Few_Absent	-2.30369	0.060274	0	6.56986	[3.91,8.94]
361	Mm36	126	3	A10	2012	1790.5	Non_brisk	1.65183	12.1918	0	10.807	(8.94,12]
362	Mm1348	199	4	C8	2784	1712.5	NA	NA	NA	NA	10.7427	(8.94,12]
363	Mm1053	83	2	D8	1265	1085	Non_brisk	-0.646647	2.00548	1	10.0848	(8.94,12]
364	Mm46	142	3	C2	1802	1582.5	NA	NA	NA	NA	10.6289	(8.94,12]
365	Mm1260	104	2	G4	457	296.5	Few_Absent	-0.947435	3.04658	0	8.21675	[3.91,8.94]
366	Mm43	111	2	H4	474	490	Non_brisk	1.54351	0.539726	1	8.93958	[3.91,8.94]
367	Mm1066	231	4	H3	3683	3999	Brisk	2.76627	NA	NA	11.9658	(8.94,12]
368	Mm1267	189	4	A3	1220	1224.5	NA	NA	NA	NA	10.2592	(8.94,12]
369	Mm1314	209	4	E12	801	559.5	Non_brisk	1.00037	2.33151	0	9.13057	(8.94,12]
370	Mm813	222	4	G10	77	228	NA	NA	NA	NA	7.8392	[3.91,8.94]
371	Mm1535	80	2	C2	245	245	NA	NA	NA	NA	7.94251	[3.91,8.94]
372	Mm1551	86	2	D2	1272	1272	NA	NA	NA	NA	10.314	(8.94,12]
373	Mm852	167	3	H12	2083	1769.5	Brisk	1.54248	7.17534	0	10.7899	(8.94,12]
374	Mm513	235	4	I7	701	614.5	Brisk	0.65368	1.14795	1	9.26562	(8.94,12]
375	Mm416	128	3	A5	1214	1351.5	Brisk	1.39705	15.4301	0	10.4014	(8.94,12]
376	Mm39	206	4	D6	743	526	Non_brisk	-0.278088	17.6795	0	9.04166	(8.94,12]
377	Mm1484	143	3	D12	364	329.5	Non_brisk	0.211884	0.843836	0	8.36851	[3.91,8.94]
378	Mm712	154	3	E3	2820	1922.5	NA	NA	NA	NA	10.9095	(8.94,12]
379	Mm1177	233	4	I11	954	1560.5	NA	NA	NA	NA	10.6087	(8.94,12]
380	Mm14	75	2	C11	483	1520	NA	NA	NA	NA	10.5708	(8.94,12]
381	Mm742	72	2	B5	897	1626.25	Brisk	2.5821	10.3534	0	10.6682	(8.94,12]
382	Mm839	215	4	F11	813	924	NA	NA	NA	NA	9.85331	(8.94,12]
383	Mm572	134	3	B5	158	193.5	Brisk	0.60023	0.432877	0	7.60363	[3.91,8.94]
384	Mm1508	130	3	A2	97	39.5	Few_Absent	-2.64968	0.517808	0	5.33985	[3.91,8.94]
385	Mm1310	113	2	I12	857	453	Few_Absent	-1.83028	1.12603	1	8.82655	[3.91,8.94]
386	Mm1357	62	2	A10	236	265.5	Few_Absent	-1.69053	0.254795	1	8.05799	[3.91,8.94]
387	Mm1521	151	3	E8	1125	789	Brisk	NA	0.345205	0	9.62571	(8.94,12]
388	Mm680	63	2	A7	492	252	NA	NA	NA	NA	7.98299	[3.91,8.94]
389	Mm479	176	3	I5	252	721.5	NA	NA	NA	NA	9.49685	(8.94,12]
390	Mm1359	115	2	I7	1115	1167.5	Non_brisk	0.0935821	2.3589	0	10.1904	(8.94,12]
391	Mm1507	196	4	B2	187	187	NA	NA	NA	NA	7.55459	[3.91,8.94]
392	Mm1050	112	2	H2	800	693.5	Brisk	0.0198949	0.175342	1	9.43983	(8.94,12]
393	Mm1211	207	4	D4	181	208.5	Brisk	-1.09697	3.34247	0	7.71081	[3.91,8.94]
394	Mm856	127	3	A7	205	209.5	Few_Absent	-2.3983	0.243836	0	7.71768	[3.91,8.94]
395	Mm1293	165	3	G3	1718	2035.5	Brisk	1.28479	NA	NA	10.9919	(8.94,12]
396	Mm686	172	3	H2	55	76	Few_Absent	-0.204638	13.6767	0	6.26679	[3.91,8.94]
397	Mm1357	62	2	A9	295	265.5	Few_Absent	-1.69053	0.254795	1	8.05799	[3.91,8.94]
398	Mm522	79	2	C4	513	424.5	NA	NA	NA	NA	8.73302	[3.91,8.94]
399	Mm17	131	3	B12	2276	2077.5	NA	NA	NA	NA	11.0213	(8.94,12]
400	Mm1284	194	4	B5	558	505.5	NA	NA	NA	NA	8.98442	(8.94,12]
401	Mm1028	184	3	J1	67	48	NA	NA	NA	NA	5.61471	[3.91,8.94]
402	Mm1504	182	3	J6	381	207.5	NA	NA	NA	NA	7.7039	[3.91,8.94]
403	Mm1202	144	3	D9	2006	1972	Brisk	2.27696	3.95068	0	10.9462	(8.94,12]
404	Mm1532	129	3	A4	1373	1248.5	Brisk	NA	0.191781	0	10.2871	(8.94,12]
405	Mm1440	109	2	H8	119	408	Brisk	-1.87442	0.139726	0	8.67596	[3.91,8.94]
406	Mm38	159	3	F3	1426	1064	Brisk	1.19669	1.7589	1	10.0566	(8.94,12]
407	Mm713	123	2	J4	1692	1653	Brisk	1.39269	1.73699	1	10.6917	(8.94,12]
408	Mm1062	64	2	A5	1645	1696	NA	NA	NA	NA	10.7288	(8.94,12]
409	Mm5030	84	2	D6	373	253	Few_Absent	NA	NA	NA	7.98868	[3.91,8.94]
410	Mm1526	69	2	B8	738	738	NA	NA	NA	NA	9.52943	(8.94,12]
411	Mm849	103	2	G6	208	208	Non_brisk	-0.517984	0.224658	1	7.70736	[3.91,8.94]
412	Mm129	205	4	D8	1074	660.5	NA	NA	NA	NA	9.3696	(8.94,12]
413	Mm1187	61	2	A11	449	253.5	Brisk	1.86794	3.77808	0	7.99152	[3.91,8.94]
414	Mm1256	147	3	D3	27	25	Few_Absent	-1.09149	0.328767	1	4.70044	[3.91,8.94]
415	Mm1515	217	4	F7	164	155	NA	NA	NA	NA	7.2854	[3.91,8.94]
416	Mm726	95	2	F9	2529	1569	Non_brisk	2.14509	1.0411	1	10.6165	(8.94,12]
417	Mm1476	170	3	H5	639	619	Non_brisk	NA	0.972603	0	9.27612	(8.94,12]
418	Mm1058	179	3	J11	2685	2908.5	NA	NA	NA	NA	11.5066	(8.94,12]
419	Mm1434	174	3	I10	218	140.5	NA	NA	NA	NA	7.14466	[3.91,8.94]
420	Mm798	161	3	G12	1606	1961.5	Brisk	2.75172	6.35342	0	10.9385	(8.94,12]
421	Mm1256	147	3	D4	23	25	Few_Absent	-1.09149	0.328767	1	4.70044	[3.91,8.94]
422	Mm1254	110	2	H7	3227	2084	Brisk	1.03974	3.27123	0	11.0258	(8.94,12]
423	Mm1024	181	3	J7	2833	2558	NA	NA	NA	NA	11.3214	(8.94,12]
424	Mm373	100	2	G12	21	478.5	Brisk	1.87982	0.849315	1	8.90539	[3.91,8.94]
425	Mm1468	228	4	H10	338	521.5	Non_brisk	-1.14193	0.534247	1	9.02929	(8.94,12]
426	Mm1514	180	3	J10	49	118	NA	NA	NA	NA	6.89482	[3.91,8.94]
427	Mm841	164	3	G5	991	1698	Brisk	2.51099	1.4	0	10.7305	(8.94,12]
428	Mm1310	113	2	I11	49	453	Few_Absent	-1.83028	1.12603	1	8.82655	[3.91,8.94]
429	Mm1504	182	3	J5	34	207.5	NA	NA	NA	NA	7.7039	[3.91,8.94]
430	Mm1177	233	4	I12	2167	1560.5	NA	NA	NA	NA	10.6087	(8.94,12]
431	Mm1254	110	2	H6	941	2084	Brisk	1.03974	3.27123	0	11.0258	(8.94,12]
432	Mm1023	99	2	F3	828	819	Brisk	-0.153057	1.78082	1	9.67948	(8.94,12]
433	Mm19	98	2	F4	403	350	Non_brisk	-0.57156	0.120548	1	8.45533	[3.91,8.94]
434	Mm421	193	4	B7	395	456.5	NA	NA	NA	NA	8.83763	[3.91,8.94]
435	Mm670	149	3	E12	76	77	Few_Absent	-2.36197	0.19726	1	6.2854	[3.91,8.94]
436	Mm410	187	4	A7	523	581	Brisk	NA	1.06849	1	9.18488	(8.94,12]
437	Mm604	197	4	C12	148	102	NA	NA	NA	NA	6.6865	[3.91,8.94]
438	Mm113	234	4	I10	1200	1129.5	Brisk	1.08699	1.5726	1	10.1427	(8.94,12]
439	Mm1267	189	4	A4	1229	1224.5	NA	NA	NA	NA	10.2592	(8.94,12]
440	Mm1423	74	2	B2	638	597	Non_brisk	0.700784	1.55068	0	9.224	(8.94,12]
441	Mm52	213	4	E4	125	233.5	Non_brisk	-0.985679	16.7041	0	7.87344	[3.91,8.94]
442	Mm1475	97	2	F6	356	460	Brisk	1.56398	0.912329	0	8.84862	[3.91,8.94]
443	Mm1454	226	4	G1	470	285	NA	NA	NA	NA	8.15987	[3.91,8.94]
444	Mm8562	91	2	E5	1279	782	NA	NA	NA	NA	9.61287	(8.94,12]
445	Mm1043	65	2	A3	141	129.5	Few_Absent	0.508911	3.63014	1	7.02791	[3.91,8.94]
446	Mm997	203	4	D12	332	296	NA	NA	NA	NA	8.21432	[3.91,8.94]
447	Mm1052	85	2	D3	467	444.5	Non_brisk	1.35256	2.32603	1	8.79928	[3.91,8.94]
448	Mm836	185	4	A11	464	320.5	Few_Absent	-2.51359	0.00273973	0	8.32867	[3.91,8.94]
449	Mm1064	219	4	F4	925	920	NA	NA	NA	NA	9.84706	(8.94,12]
450	Mm723	105	2	G3	346	578	Non_brisk	0.390487	3.3726	0	9.17742	(8.94,12]
451	Mm846	125	3	A11	2361	990.75	Brisk	0.534156	3.34795	1	9.95383	(8.94,12]
452	Mm1293	165	3	G4	2353	2035.5	Brisk	1.28479	NA	NA	10.9919	(8.94,12]
453	Mm1509	78	2	C6	1260	742.5	NA	NA	NA	NA	9.53819	(8.94,12]
454	Mm46	142	3	C3	1363	1582.5	NA	NA	NA	NA	10.6289	(8.94,12]
455	Mm1190	201	4	C3	413	465	NA	NA	NA	NA	8.86419	[3.91,8.94]
456	Mm1532	129	3	A3	1124	1248.5	Brisk	NA	0.191781	0	10.2871	(8.94,12]
457	Mm373	100	2	G11	936	478.5	Brisk	1.87982	0.849315	1	8.90539	[3.91,8.94]
458	Mm129	205	4	D9	247	660.5	NA	NA	NA	NA	9.3696	(8.94,12]
459	Mm762	145	3	D8	102	61	Few_Absent	0.299831	4.06849	1	5.9542	[3.91,8.94]
460	Mm1064	219	4	F3	915	920	NA	NA	NA	NA	9.84706	(8.94,12]
461	Mm1318	240	4	J10	491	296.5	Few_Absent	-1.9479	2.39726	0	8.21675	[3.91,8.94]
462	Mm1485	122	2	J5	544	551	Non_brisk	-1.43841	0.871233	0	9.10852	(8.94,12]
463	Mm1001	204	4	D10	14	14	NA	NA	NA	NA	3.90689	[3.91,8.94]
464	Mm1510	119	2	J12	18	22	Few_Absent	-2.02174	0.449315	0	4.52356	[3.91,8.94]
465	Mm1432	175	3	I8	237	158.5	Few_Absent	-0.74785	0.975342	1	7.31741	[3.91,8.94]
466	Mm20	160	3	F2	204	136	Few_Absent	1.74509	0.830137	1	7.09803	[3.91,8.94]
467	Mm1052	85	2	D4	422	444.5	Non_brisk	1.35256	2.32603	1	8.79928	[3.91,8.94]
468	Mm1262	221	4	G12	81	1758.5	NA	NA	NA	NA	10.7809	(8.94,12]
469	Mm1563	73	2	B3	406	406	NA	NA	NA	NA	8.66888	[3.91,8.94]
470	Mm1488	139	3	C7	192	189	NA	NA	NA	NA	7.56986	[3.91,8.94]
471	Mm509	68	2	B9	1016	1096.5	Brisk	1.34667	9.8137	0	10.1	(8.94,12]
472	Mm1360	118	2	I2	595	412.5	Few_Absent	-0.506252	2.23836	0	8.69174	[3.91,8.94]
473	Mm1211	207	4	D5	236	208.5	Brisk	-1.09697	3.34247	0	7.71081	[3.91,8.94]
474	Mm1441	229	4	H8	1072	918	Brisk	0.197861	1.24932	0	9.84392	(8.94,12]
475	Mm1058	179	3	J12	3132	2908.5	NA	NA	NA	NA	11.5066	(8.94,12]
476	Mm17	131	3	B11	1879	2077.5	NA	NA	NA	NA	11.0213	(8.94,12]
477	Mm672	186	4	A10	105	491.5	NA	NA	NA	NA	8.94398	(8.94,12]
478	Mm1050	112	2	H3	587	693.5	Brisk	0.0198949	0.175342	1	9.43983	(8.94,12]
479	Mm1268	198	4	C9	275	272	NA	NA	NA	NA	8.09276	[3.91,8.94]
480	Mm410	187	4	A8	639	581	Brisk	NA	1.06849	1	9.18488	(8.94,12]
481	Mm716	89	2	E9	2964	3235.5	NA	NA	NA	NA	11.6602	(8.94,12]
482	Mm1521	151	3	E7	453	789	Brisk	NA	0.345205	0	9.62571	(8.94,12]
483	Mm36	126	3	A9	1569	1790.5	Non_brisk	1.65183	12.1918	0	10.807	(8.94,12]
484	Mm1508	130	3	A1	2	39.5	Few_Absent	-2.64968	0.517808	0	5.33985	[3.91,8.94]
485	Mm1484	143	3	D11	295	329.5	Non_brisk	0.211884	0.843836	0	8.36851	[3.91,8.94]
486	Mm1039	192	4	B10	282	481	NA	NA	NA	NA	8.91289	[3.91,8.94]
487	Mm306	133	3	B7	124	415	Non_brisk	NA	2.0411	1	8.70044	[3.91,8.94]
488	Mm1430	168	3	H10	47	531	NA	NA	NA	NA	9.05528	(8.94,12]
489	Mm1	82	2	D9	1521	1366.5	NA	NA	NA	NA	10.4173	(8.94,12]
490	Mm486	71	2	B6	1430	1430	NA	NA	NA	NA	10.4828	(8.94,12]
491	Mm509	68	2	B10	1177	1096.5	Brisk	1.34667	9.8137	0	10.1	(8.94,12]
492	Mm1043	65	2	A4	118	129.5	Few_Absent	0.508911	3.63014	1	7.02791	[3.91,8.94]
493	Mm783	116	2	I5	439	452.5	NA	NA	NA	NA	8.82496	[3.91,8.94]
494	Mm851	218	4	F5	120	147.5	Few_Absent	NA	6.92603	0	7.21432	[3.91,8.94]
495	Mm494	146	3	D6	96	248.667	Few_Absent	NA	NA	NA	7.96386	[3.91,8.94]
496	Mm1482	195	4	B3	75	371.5	Brisk	1.72443	NA	NA	8.5411	[3.91,8.94]
497	Mm1262	221	4	G11	3436	1758.5	NA	NA	NA	NA	10.7809	(8.94,12]
498	Mm1422	90	2	E8	606	542	Brisk	0.228199	0.465753	0	9.08481	(8.94,12]
499	Mm5030	84	2	D5	133	253	Few_Absent	NA	NA	NA	7.98868	[3.91,8.94]
500	Mm749	210	4	E10	2925	3099.5	Brisk	2.95058	NA	NA	11.5983	(8.94,12]
501	Mm728	150	3	E9	1082	689.5	Non_brisk	-0.0198949	0.517808	1	9.4315	(8.94,12]
502	Mm824	138	3	C10	53	258	Non_brisk	NA	NA	NA	8.01681	[3.91,8.94]
503	Mm762	145	3	D7	20	61	Few_Absent	0.299831	4.06849	1	5.9542	[3.91,8.94]
504	Mm813	222	4	G9	379	228	NA	NA	NA	NA	7.8392	[3.91,8.94]
505	Mm1060	101	2	G10	49	54.5	Few_Absent	-1.84361	1.07397	1	5.79442	[3.91,8.94]
506	Mm1060	101	2	G9	60	54.5	Few_Absent	-1.84361	1.07397	1	5.79442	[3.91,8.94]
507	Mm1367	238	4	I1	33	75	Few_Absent	-1.46909	1.19178	1	6.24793	[3.91,8.94]
508	Mm1289	93	2	E1	113	81	Few_Absent	-1.8533	0.345205	1	6.35755	[3.91,8.94]
509	Mm1441	229	4	H7	764	918	Brisk	0.197861	1.24932	0	9.84392	(8.94,12]
510	Mm494	146	3	D5	41	248.667	Few_Absent	NA	NA	NA	7.96386	[3.91,8.94]
511	Mm1514	180	3	J9	187	118	NA	NA	NA	NA	6.89482	[3.91,8.94]
512	Mm860	132	3	B9	192	446	Non_brisk	0.667862	7.05205	0	8.80413	[3.91,8.94]
513	Mm1037	216	4	F9	769	574	Non_brisk	NA	4.81918	0	9.16742	(8.94,12]
514	Mm811	11	NA	NANA	NA	NA	Few_Absent	-2.37127	2.03288	1	NA	NA

## Sheet: Legend_Melanoma
Mm_ID	Tumor identifier
Tumour	Tumor id
block	TMA block id
pos	position in TMA of core
TMArQ_CD3_counts_core	TMArQ counts for CD3 per core
TMArQ_CD3_mean	mean TMArQ counts for CD3 across cores for a tumor
CD3_pathology	Brisk scores by human evaluator
CD3_mRNA	mRNA expression for CD3 represented by the CD3G gene
CSS.years	CSS time variable for survival analysis
CSS.event	CSS event variable for survival analysis
TMArQ_CD3_log	TMArQ log2 transformed mean CD3 score
TMArQ_CD3_bin	Binary groups of low / high CD3 TMArQ score used in survival analysis
